# Supplementary material for: Upon heat stress processing of ribosomal RNA precursors into mature rRNAs is compromised after cleavage at primary P site in Arabidopsis thaliana
Source: RNA Biol. 2022 May 6;19(1):719–34. doi: 10.1080/15476286.2022.2071517 (PMC9090299; doi:10.1080/15476286.2022.2071517)
Supplement: Supplemental Material [file KRNB_A_2071517_SM7003.zip › Table S1.xlsx]

## Sheet: Table S1
Table S1: List of primers
Oligo name	Sequence	Published
Northern blots
p3	GGTCGTTCTGTTTTGGACAGGTATC	Weis et al., RNA 2015
p4	CGTTTTAGACTTCAGTTCGCAG	Weis et al., RNA 2015
p5	GGATGGTGAGGGACGACGATTTGTG	Weis et al., RNA 2015
p23	GTTCCAACTAATCTACCGAAGTAC	Weis et al., RNA 2015
p43	CACTTTTCGTGCCGGGGTTTTGTG	Weis et al., RNA 2015
p5S	GGGAGGTCACCCATCCTAGT	Pontvianne et al., PloS Genet 2010
p18S	GTCCCTTCCATAAGTCGGGGTTTGTTGCACG	Pontvianne et al., PloS Genet 2010
p25S	CCGATTTTCAAGCTGGGCTCTTCCCGGTTCG	Pontvianne et al., PloS Genet 2010
p5.8S	ATTTCGCTACGTTCTTCATCGATGCGAGAGC	Pontvianne et al., PloS Genet 2010
Primer extention
p44	GGACTTTGGGTCATCTACAGCTTC	Zakrzewska-Placzek et al., NAR 2010
oTIS	CCTCGTGCCGATATCCGATACCATCCC	Pontvianne et al., MBC 2007
oP	CCGATCACCACTCATACCGCCGAAC	Pontvianne et al., MBC 2007
oU3	CTGTCAGACCGCCGTGCGA	This study
oU6	CTCGATTTATGCGTGTCATCCTTGC	This study
RT-PCR
o36	CCTCGGACCCGGTAAAC	Comella et al., NAR2010
o66	GTCGCTAAGATTCGAC	Comella et al., NAR2010
o108	GACAGACTTGTCCAAAACGCCCACC	Pontvianne et al., PloS Genet 2010
o109	CTGGTCGAGGAATCCTGGACGATT	Pontvianne et al., PloS Genet 2010
5ef1a	CTAAGGATGGTCAGACCCG	Durut et al., Plant Cell 2014
3ef1a	CTTCAGGTATGAAGACACC	Durut et al., Plant Cell 2014
cRT-PCR
rt1	ATGCGTCCCTTCCATAAGTC	Hang et al., PNAS 2014
rt3	TCCGCTTATTGATATGCTTAAAC	Sanchez-Garcia et al., Plant Cell 2015
r2	GCAGACGACTTAAATACGCGAC	Hang et al., PNAS 2014
r5	TGCATGGCTTAATCTTTGAGAC	Hang et al., PNAS 2014
r7	AGGATCATTGTCGATACCTGTC	Hang et al., PNAS 2014
r8	AGGAAGGAGAAGTCGTAACAAG	Hang et al., PNAS 2014
r9	CGTCGTCCCTCACCATCC	This study
r10	TGACCTGGGGTCGCTATATG	This study
p31	CCTAGGCGGATCCATGCTTTCCAAC	Zakrzewska-Placzek ey al., NAR 2010
p32	GGAGAATCCATGTCAGCCCATG	Zakrzewska-Placzek ey al., NAR 2010
p33	CGAGTTTTGTTGATGTTATTCCGAG	Zakrzewska-Placzek ey al., NAR 2010
