# Supplementary material for: Upon heat stress processing of ribosomal RNA precursors into mature rRNAs is compromised after cleavage at primary P site in Arabidopsis thaliana
Source: RNA Biol. 2022 May 6;19(1):719–34. doi: 10.1080/15476286.2022.2071517 (PMC9090299; doi:10.1080/15476286.2022.2071517)
Supplement: Supplemental Material [file KRNB_A_2071517_SM7003.zip › Table S2.xlsx]

## Sheet: Table S2
Table S2: cRT-PCR sequences
P. forward	P. reverse	Description	Cutting site 5'	Cutting site 3'	Cutting sequence 5'	Cutting sequence 3'
r10	r2	25S-5.8S	3907	7633	TAAAACGACTCTCGG	GTCGCTAAGATTCGA
r2	r10	25S-5.8S	3911	7633	ACGACTCTCGGCAAC	GTCGCTAAGATTCGA
r2	r10	25S-5.8S	3913	7633	GACTCTCGGCAACGG	GTCGCTAAGATTCGA
rt2	r2	25S-5.8S	3911	7633	ACGACTCTCGGCAAC	GTCGCTAAGATTCGA
rt2	r2	25S-5.8S	3907	7633	TAAAACGACTCTCGG	GTCGCTAAGATTCGA
rt2	r2	25S-5.8S	3910	7633	AACGACTCTCGGCAA	GTCGCTAAGATTCGA
rt2	r2	25S-5.8S	3910	7633	AACGACTCTCGGCAA	GTCGCTAAGATTCGA
rt2	r2	25S-5.8S	3910	7633	AACGACTCTCGGCAA	GTCGCTAAGATTCGA
r10	r2	25S	4253	7634	CATATAGCGACCCCA	TCGCTAAGATTCGAC
r2	rt2	25S-5.8S	3910	7633	AACGACTCTCGGCAA	GTCGCTAAGATTCGA
rt2	r2	25S-5.8S	3907	7633	TAAAACGACTCTCGG	GTCGCTAAGATTCGA
rt2	r2	25S-5.8S	3910	7633	AACGACTCTCGGCAA	GTCGCTAAGATTCGA
r2	rt2	25S-5.8S	3910	7633	AACGACTCTCGGCAA	GTCGCTAAGATTCGA
r2	rt2	25S*	4028	7619	CCCCAAGCCTTCTGG	AGATTCAGCCCTTTG
r2	rt2	25S-5.8S	3909	7632	AAACGACTCTCGGCA	TGTCGCTAAGATTCG
r2	rt2	25S-5.8S	3907	7633	TAAAACGACTCTCGG	GTCGCTAAGATTCGA
r2	rt2	25S-5.8S	3907	7634	TAAAACGACTCTCGG	TCGCTAAGATTCGAC
r2	rt2	25S-5.8S	3907	7634	TAAAACGACTCTCGG	GTCGCTAAGATTCGA
r2	rt2	25S-5.8S	3907	7633	TAAAACGACTCTCGG	GTCGCTAAGATTCGA
rt2	r2	25S-5.8S	3909	7634	AAACGACTCTCGGCA	TCGCTAAGATTCGAC
r4	r2	25S-5.8S	3912	7633	CGACTCTCGGCAACG	GTCGCTAAGATTCGA
r2	r4	25S-5.8S	3911	7633	ACGACTCTCGGCAAC	GTCGCTAAGATTCGA
r2	rt2	25S-5.8S	3908	7633	AAAACGACTCTCGGC	GTCGCTAAGATTCGA
r2	rt2	25S-5.8S	3907	7633	TAAAACGACTCTCGG	GTCGCTAAGATTCGA
rt2	r2	25S-5.8S	3907	7633	TAAAACGACTCTCGG	GTCGCTAAGATTCGA
r2	r4	25S-A2	3661	7633	ACGACCCGCGAACCA	GTCGCTAAGATTCGA
r5	r4	25S-5.8S	3908	7633	AAAACGACTCTCGGC	GTCGCTAAGATTCGA
r2	r4	25S-5.8S	3911	7633	ACGACTCTCGGCAAC	GTCGCTAAGATTCGA
r2	r4	25S-5.8S	3910	7633	AACGACTCTCGGCAA	GTCGCTAAGATTCGA
r2	r10	25S-A2	3661	7633	ACGACCCGCGAACCA	GTCGCTAAGATTCGA
r2	r10	25S-5.8S	3907	7633	TAAAACGACTCTCGG	GTCGCTAAGATTCGA
r2	r10	25S-A2	3661	7633	ACGACCCGCGAACCA	GTCGCTAAGATTCGA
r10	r2	25S-A2	3660	7634	AACGACCCGCGAACC	TCGCTAAGATTCGAC
r2	r10	25S-A3	3831	7633	AACATGCAAACGAAC	GTCGCTAAGATTCGA
r10	r2	25S-5.8S	3905	7636	TCTAAAACGACTCTC	GCTAAGATTCGACCC
r10	r2	25S-5.8S	3910	7633	AACGACTCTCGGCAA	GTCGCTAAGATTCGA
r2	r10	25S-5.8S	3910	7633	AACGACTCTCGGCAA	GTCGCTAAGATTCGA
r2	r10	25S-5.8S	3913	7634	GACTCTCGGCAACGG	TCGCTAAGATTCGAC
r10	r2	25S*	4259	7633	GCGACCCCAGGTCAG	GTCGCTAAGATTCGA
r10	r2	25S-5.8S	3907	7633	TAAAACGACTCTCGG	GTCGCTAAGATTCGA
r2	r10	25S-A3	3831	7633	AACATGCAAACGAAC	GTCGCTAAGATTCGA
r2	r10	25S-5.8S	3907	7633	TAAAACGACTCTCGG	GTCGCTAAGATTCGA
r2	r10	25S-5.8S	3906	7631	CTAAAACGACTCTCG	TTGTCGCTAAGATTC
r2	r10	25S-5.8S	3907	7633	TAAAACGACTCTCGG	GTCGCTAAGATTCGA
rt3	r2	25S	4259	7633	GCGACCCCAGGTCAG	GTCGCTAAGATTCGA
rt3	r2	25S	4257	7633	TAGCGACCCCAGGTC	GTCGCTAAGATTCGA
rt3	r2	25S	4259	7633	GCGACCCCAGGTCAG	GTCGCTAAGATTCGA
r2	r4	25S-5.8S	3911	7633	ACGACTCTCGGCAAC	GTCGCTAAGATTCGA
rt3	r2	25S	4259	7633	GCGACCCCAGGTCAG	GTCGCTAAGATTCGA
rt3	r2	25S	4259	7633	GCGACCCCAGGTCAG	GTCGCTAAGATTCGA
r2	rt3	25S	4259	7633	GCGACCCCAGGTCAG	GTCGCTAAGATTCGA
r2	rt3	25S	4259	7633	GCGACCCCAGGTCAG	GTCGCTAAGATTCGA
rt3	r2	25S	4259	7633	GCGACCCCAGGTCAG	GTCGCTAAGATTCGA
r2	rt3	25S	4259	7633	GCGACCCCAGGTCAG	GTCGCTAAGATTCGA
r2	rt3	25S	4259	7633	GCGACCCCAGGTCAG	GTCGCTAAGATTCGA
