# Supplementary material for: Upon heat stress processing of ribosomal RNA precursors into mature rRNAs is compromised after cleavage at primary P site in Arabidopsis thaliana
Source: RNA Biol. 2022 May 6;19(1):719–34. doi: 10.1080/15476286.2022.2071517 (PMC9090299; doi:10.1080/15476286.2022.2071517)
Supplement: Supplemental Material [file KRNB_A_2071517_SM7003.zip › Table S3.xlsx]

## Sheet: Table S3
Table S3: ImageJ measures of Western blot signals
			Area	Mean	Actin or Ponceau S	Normalized	37°C v/s 22°C
Figure 6B	Actin 22°C	1	15912	60.096	0.926549
Replicate 1	Actin 37°C	2	15912	64.86
	NUC1 22°C	1	20655	36.226		36.226
	NUC1 37°C	2	20655	104.687		96.9977	2,7-fold up
Figure 6B	Ponceau 22°C	1	3465	14.886	0.894269
Replicate 2	Ponceau 37°C	2	3465	16.646
	NUC1 22°C	1	13392	63.243		63.243
	NUC1 37°C	2	13392	132.859		118.043	1,8-fold up
Figure S3B	Actin 22°C	1	855	63.499	0.720335
	Actin 37°C	2	855	88.152
	FIB 22°C	1	1344	123.291		123.291
	FIB 37°C	2	1344	95.981		69.1385	1,8-fold down
