# Supplementary material for: Upon heat stress processing of ribosomal RNA precursors into mature rRNAs is compromised after cleavage at primary P site in Arabidopsis thaliana
Source: RNA Biol. 2022 May 6;19(1):719–34. doi: 10.1080/15476286.2022.2071517 (PMC9090299; doi:10.1080/15476286.2022.2071517)
Supplement: Supplemental Material [file KRNB_A_2071517_SM7003.zip › Table S4.xlsx]

## Sheet: Table S4
Table S4. Values of peaks 40S and 60S-80S from sucrose gradients replicates 1 and 2 (for 22°C, 37°C and R22°C conditions). Values for each peak were calculated from indicated baseline (dashed line in Figure 7). Individual and average ratios for each experiment are given.
	Baseline	40S	60S-80S	Ratio 60S-80S/40S	Ravg
22°C (Exp_1)	10.5737	34.9831	78.1777	2.76959	2.8226
22°C (Exp_2)	7.79903	31.0086	74.5407	2.87561
37°C-5h (Exp_1)	6.07424	17.9228	51.5561	3.83861	3.9632
37°C-5h (Exp_2)	5.02437	14.8481	45.1818	4.08779
37°C-24h (Exp_1)	2.88714	16.123	47.4316	3.36544	3.76979
37°C-24h (Exp_2)	7.87402	22.0847	67.1916	4.17414
R22°C-5h (Exp_1)	2.54968	22.5347	57.8928	2.76923	2.92355
R22°C-5h (Exp_2)	3.2246	24.4094	68.429	3.07788
R22°C-24h (Exp_1)	4.19947	34.1582	83.3896	2.6433	2.73986
R22°C-24h (Exp_2)	4.72441	31.0836	79.4901	2.83642
