# Supplementary material for: Upon heat stress processing of ribosomal RNA precursors into mature rRNAs is compromised after cleavage at primary P site in Arabidopsis thaliana
Source: RNA Biol. 2022 May 6;19(1):719–34. doi: 10.1080/15476286.2022.2071517 (PMC9090299; doi:10.1080/15476286.2022.2071517)
Supplement: Supplemental Material [file KRNB_A_2071517_SM7003.zip › Table S5.xlsx]

## Sheet: Table S5
Table S5: Quantification values from Northern Blots used for modelling estimates
45S (p23)	Average (CNT)	5S Coefficient	Average (CNT*Coeff 5S)		45S (p43)	Average (CNT)	5S Coefficient	Average (CNT*Coeff 5S)		45S (p6)	Average (CNT)	5S Coefficient	Average (CNT*Coeff 5S)
22°C	36.417	1	36.417		22°C	122.469	1	122.469		22°C	604	1	604
37°C-2h	66.649	0.972225	64.7978		37°C-2h	173.927	0.972225	169.096		37°C-2h	8842	0.972225	8596.41
37°C-3h	30.543	1.01629	31.0406		37°C-3h	67.68	1.01629	68.7825		37°C-3h	11163	1.01629	11344.8
37°C-4h	40.257	1.05077	42.301		37°C-4h	18.047	1.05077	18.9633		37°C-4h	9190	1.05077	9656.6
37°C-5h	55.568	0.919783	51.1105		37°C-5h	276.788	0.919783	254.585		37°C-5h	20989	0.919783	19305.3
37°C-6h	57.306	0.902363	51.7108		37°C-6h	332.462	0.902363	300.002		37°C-6h	18595	0.902363	16779.4
37°C-8h	128.771	1.05696	136.105		37°C-8h	587.75	1.05696	621.226		37°C-8h	21619	1.05696	22850.3
37°C-24h	106.022	1.15981	122.965		37°C-24h	518.037	1.15981	600.824		37°C-24h	21640	1.15981	25098.3
R22°C-2h	347.529	0.950339	330.27		R22°C-2h	1517.26	0.950339	1441.91		R22°C-2h	7061	0.950339	6710.35
R22°C-3h	361.455	1.28618	464.895		R22°C-3h	1765.73	1.28618	2271.04		R22°C-3h	4460	1.28618	5736.35
R22°C-6h	161.174	1.33919	215.843		R22°C-6h	840.568	1.33919	1125.68		R22°C-6h	2082	1.33919	2788.19
R22°C-8h	98.212	1.57456	154.64		R22°C-8h	500.733	1.57456	788.432		R22°C-8h	2219	1.57456	3493.94
R22°C-24h	53.862	1.15948	62.4517		R22°C-24h	359.721	1.15948	417.088		R22°C-24h	1593	1.15948	1847.05
35S (p23)	Average (CNT)	5S Coefficient	Average (CNT*Coeff 5S)		35S (p43)	Average (CNT)	5S Coefficient	Average (CNT*Coeff 5S)		35S (p6)	Average (CNT)	5S Coefficient	Average (CNT*Coeff 5S)
22°C	349.237	1	349.237		22°C	1941.47	1	1941.47		22°C	1415	1	1415
37°C-2h	668.614	0.972225	650.043		37°C-2h	2607.17	0.972225	2534.75		37°C-2h	21674	0.972225	21072
37°C-3h	300.975	1.01629	305.878		37°C-3h	1730.29	1.01629	1758.48		37°C-3h	14200	1.01629	14431.3
37°C-4h	345.923	1.05077	363.486		37°C-4h	1261.8	1.05077	1325.86		37°C-4h	11362	1.05077	11938.9
37°C-5h	174.333	0.919783	160.348		37°C-5h	888.225	0.919783	816.974		37°C-5h	8324	0.919783	7656.27
37°C-6h	143.486	0.902363	129.477		37°C-6h	1131.28	0.902363	1020.82		37°C-6h	8301	0.902363	7490.52
37°C-8h	148.657	1.05696	157.124		37°C-8h	640.714	1.05696	677.207		37°C-8h	5783	1.05696	6112.38
37°C-24h	118.867	1.15981	137.863		37°C-24h	313.97	1.15981	364.145		37°C-24h	802	1.15981	930.167
R22°C-2h	106.219	0.950339	100.944		R22°C-2h	307.16	0.950339	291.906		R22°C-2h	450	0.950339	427.653
R22°C-3h	108.718	1.28618	139.831		R22°C-3h	792.323	1.28618	1019.07		R22°C-3h	530	1.28618	681.674
R22°C-6h	163.389	1.33919	218.809		R22°C-6h	1090.46	1.33919	1460.34		R22°C-6h	898	1.33919	1202.59
R22°C-8h	297.491	1.57456	468.416		R22°C-8h	1925.27	1.57456	3031.45		R22°C-8h	1242	1.57456	1955.6
R22°C-24h	449.593	1.15948	521.292		R22°C-24h	2785.8	1.15948	3230.07		R22°C-24h	2523	1.15948	2925.36
P-A3 (p23)	Average (CNT)	5S Coefficient	Average (CNT*Coeff 5S)		P-A3 (p43)	Average (CNT)	5S Coefficient	Average (CNT*Coeff 5S)
22°C	152.451	1	152.451		22°C	521.706	1	521.706
37°C-2h	63.786	0.972225	62.0143		37°C-2h	169.857	0.972225	165.139
37°C-3h	41.024	1.01629	41.6923		37°C-3h	109.452	1.01629	111.235
37°C-4h	27.868	1.05077	29.2829		37°C-4h	87.351	1.05077	91.786
37°C-5h	47.095	0.919783	43.3172		37°C-5h	45	0.919783	41.3902
37°C-6h	33.9	0.902363	30.5901		37°C-6h	69.429	0.902363	62.6502
37°C-8h	64.95	1.05696	68.6493		37°C-8h	52.051	1.05696	55.0156
37°C-24h	61.525	1.15981	71.3573		37°C-24h	13.523	1.15981	15.6841
R22°C-2h	65.524	0.950339	62.27		R22°C-2h	15.707	0.950339	14.927
R22°C-3h	37.952	1.28618	48.813		R22°C-3h	29.878	1.28618	38.4284
R22°C-6h	24.821	1.33919	33.24		R22°C-6h	105.614	1.33919	141.437
R22°C-8h	62.026	1.57456	97.6634		R22°C-8h	210.904	1.57456	332.08
R22°C-24h	234.833	1.15948	272.283		R22°C-24h	598.255	1.15948	693.663
