# Supplementary material for: Upon heat stress processing of ribosomal RNA precursors into mature rRNAs is compromised after cleavage at primary P site in Arabidopsis thaliana
Source: RNA Biol. 2022 May 6;19(1):719–34. doi: 10.1080/15476286.2022.2071517 (PMC9090299; doi:10.1080/15476286.2022.2071517)
Supplement: Supplemental Material [file KRNB_A_2071517_SM7003.zip › Table S6.xlsx]

## Sheet: Table S6
Table S6: RNAseq normalized values used to determine expression of nucleases and related activities. We obtained up and downregulated transcripts from Supplemenatry Table S9.
Gene Name	Accession	Col-0 22°C_R1	Col-0 37°C_R1	Col-0 22°C_R2	Col-0 37°C_R2	Col-0 22°C_R3	Col-0 37°C_R3
DIS3/RRP44A	AT2G17510	1107.328235	491.0062779	1063.611048	606.3803493	1044.8666	631.2591147
LAS1	AT5G12220	207.3837107	768.8611036	163.8016849	829.3593224	195.5196772	715.8510332
MRP1/POP1	AT2G47300	75.99174402	222.8903272	95.57248342	113.8228644	113.0829031	102.4944721
MRP1/POP4	AT2G43190	111.7015737	138.8686433	110.7526234	89.93097293	101.177278	117.0997679
MTR4	AT1G59760	1446.666343	2838.596317	1294.227687	2383.433861	1335.391267	1836.2698
NOB1	AT5G41190	978.1637487	1583.512052	970.3098876	1643.941729	881.9068376	1536.794946
NOL12	AT1G11240	1268.650778	3645.981868	1057.519233	4018.24096	1084.378858	2849.867307
NUC1	AT1G48920	8593.381841	20492.15865	8665.351931	33392.93499	7844.702996	26663.8691
RCL1	AT5G22100	395.186195	3869.200911	357.2944372	3779.348492	354.2660978	3045.449764
RRP41	AT3G61620	268.7753255	425.9955521	292.8497235	657.5396488	252.3273499	537.9742872
RRP45A	AT3G12990	690.521531	483.4727324	583.3497394	502.8437203	666.314076	395.8089406
RRP6L2	AT5G35910	1697.303052	2810.734764	1562.790595	3664.419261	1676.544937	2913.506495
RTL2	AT3G20420	598.3679587	2466.382137	480.1617275	4162.720276	575.4893482	4047.005735
TRL	AT5G53770	402.1628838	1556.830221	367.9160495	1408.453851	368.1380547	1320.468914
UTP24	AT2G46230	1027.766807	1638.154807	875.4452558	1415.290848	893.0114367	1496.769646
XRN2	AT5G42540	2097.415757	2372.876248	1681.124761	2042.128021	1793.699127	1523.596082
FIB1	AT5G52470	4076.07401	14475.9738	3725.726345	16933.09216	3640.824585	10875.86459
FIB2	AT4G25630	594.1753978	845.9313724	585.6845183	1489.165698	473.479585	1175.184531
