# Supplementary material for: Upon heat stress processing of ribosomal RNA precursors into mature rRNAs is compromised after cleavage at primary P site in Arabidopsis thaliana
Source: RNA Biol. 2022 May 6;19(1):719–34. doi: 10.1080/15476286.2022.2071517 (PMC9090299; doi:10.1080/15476286.2022.2071517)
Supplement: Supplemental Material [file KRNB_A_2071517_SM7003.zip › Table S7.xlsx]

## Sheet: Table S7
Table S7. Ribosomal proteins. A list of ribosomal protein genes was obtained from Martinez-Seidel et al., 2020. From this list, we obtained up and down regulated transcripts from Supplementary Table S9. We show the AGI identifier for each gene, the normalized expression from the RNA-Seq data, the log2 fold change of regulation (37°C vs 22°C) and type of regulation (UP: upregulated by heat stress;…
AGI Number	Gene Name	22_Col_R1	22_Col_R2	22_Col_R3	37_Col_R1	37_Col_R2	37_Col_R3		log2 FC R1	log2 FC R2	log2 FC R3		Regulation
AT1G29965	eL20_AtRPL18a	615.025	738.166	772.428	332.801	492.564	333.566		-0.885988	-0.583635	-1.21143		DOWN
AT3G06680	eL29_AtRPL29B	624.152	680.519	605.954	291.359	236.697	417.687		-1.0991	-1.52359	-0.536787		DOWN
AT1G07070	eL33_AtRPL35aA	330.937	352.794	271.707	110.954	111.51	122.989		-1.5766	-1.66165	-1.14352		DOWN
AT1G06980	eL33_AtRPL35aE	75.2179	127.444	168.638	2.77749	0.0308533	1.50867		-4.75922	-12.0122	-6.80451		DOWN
AT2G37600	eL36_AtRPL36A	1319.55	1408.81	1377.7	446.779	781.562	817.899		-1.56241	-0.850048	-0.752266		DOWN
AT3G23390	eL42_AtRPL36aA	2910.75	3152.22	2758.16	1611.65	1673.53	1887.91		-0.852853	-0.913469	-0.546916		DOWN
AT3G10610	eS17_AtRPS17C	996.97	1163.03	1024.75	226.446	309.464	416.216		-2.13838	-1.91005	-1.29987		DOWN
AT5G15520	eS19_AtRPS19B	290.334	412.738	390.373	94.8321	126.293	156.939		-1.61427	-1.70845	-1.31465		DOWN
AT4G34555	eS25_AtRPS25D	335.756	449.934	348.702	145.089	185.455	232.519		-1.21047	-1.27864	-0.584643		DOWN
AT1G23410	eS31_AtRPS27aA	119.957	178.307	180.311	31.1392	33.0082	37.022		-1.94571	-2.43347	-2.28403		DOWN
AT3G02560	eS7_AtRPS7B	3178.17	3141.57	3087.53	1042.56	1323.14	1821.06		-1.60807	-1.24752	-0.761675		DOWN
AT3G18130	RACK1_AtRACK1C	832.872	1041.65	936.713	227.994	406.147	508.075		-1.8691	-1.3588	-0.882566		DOWN
AT5G22440	uL1_AtRPL10aC	1639.99	1996.04	1818.68	640.343	765.665	880.173		-1.35677	-1.38235	-1.04703		DOWN
AT2G37190	uL11_AtRPL12A	4129.08	4378.18	4437.54	3351.68	2595.07	2794.93		-0.300939	-0.754561	-0.666945		DOWN
AT1G26910	uL16_AtRPL10B	327.422	313.284	355.011	99.2556	144.47	142.226		-1.72193	-1.1167	-1.31967		DOWN
AT3G55280	uL23_AtRPL23aB	1183.36	1452.08	1377.71	439.368	622.325	862.24		-1.42939	-1.22238	-0.67611		DOWN
AT5G67510	uL24_AtRPL26B	1443.17	1386.05	1259.09	681.62	615.511	726.115		-1.08221	-1.17112	-0.794116		DOWN
AT3G43980	uS14_AtRPS29A	608.858	524.956	495.691	273.637	273.075	370.356		-1.15384	-0.9429	-0.420529		DOWN
AT3G49010	eL13_AtRPL13B	4519.4	4696.83	4321.02	6393.2	8168.5	9568.52		0.500408	0.798384	1.14692		UP
AT5G23900	eL13_AtRPL13D	2965.23	2791.82	2771.35	7321.51	6802.16	6705.66		1.304	1.28479	1.27479		UP
AT4G27090	eL14_AtRPL14B	14109.1	15003.9	14225.1	26698.7	29468	26564.6		0.920145	0.97381	0.901067		UP
AT4G16720	eL15_AtRPL15A	9891.37	8952.11	7962.55	14273.5	15424.6	18554.8		0.5291	0.784932	1.22049		UP
AT4G17390	eL15_AtRPL15B	10897.5	8405.09	7981.96	28098.8	26759.2	22570.9		1.36651	1.6707	1.49965		UP
AT3G05590	eL18_AtRPL18B	9005.27	10476.3	9496.33	40510.9	46957.4	43034.4		2.16947	2.16423	2.18005		UP
AT5G27850	eL18_AtRPL18C	10609.1	9624.26	9938	37448.9	42800.4	41113.9		1.81962	2.15288	2.0486		UP
AT1G02780	eL19_AtRPL19A	12307	13717.2	13185.1	25085.7	27841.1	29052.6		1.02738	1.02123	1.13977		UP
AT4G02230	eL19_AtRPL19C	5333.46	5676.99	6129.38	16822.4	20885.4	15684.6		1.65724	1.87929	1.35553		UP
AT2G34480	eL20_AtRPL18aB	9237.12	9346.63	8257.94	23293.8	25941.2	23738.6		1.33443	1.47273	1.52338		UP
AT3G14600	eL20_AtRPL18aC	5565.32	5524.52	4870.84	8878.44	9405.15	9621.99		0.673843	0.767602	0.982165		UP
AT1G09590	eL21_AtRPL21A	2243.96	2615.87	2160.47	6162.34	5592.81	5137.85		1.45743	1.09629	1.24982		UP
AT1G09690	eL21_AtRPL21C	7402.27	7456.82	6523.13	16448.4	20631.7	18466		1.15191	1.46823	1.50123		UP
AT1G57860	eL21_AtRPL21F	1601.67	1497.57	1367.95	4740.15	5852.17	4638.45		1.56535	1.96635	1.76163		UP
AT5G27770	eL22_AtRPL22C	2757.16	2700.03	2693.7	6617.76	6052.44	6415.18		1.26316	1.16454	1.2519		UP
AT3G53020	eL24_AtRPL24B	9467.54	8490.83	8739.86	10581.7	13201.6	13323.7		0.160515	0.63673	0.608317		UP
AT2G44860	eL24_AtRPL24C	1557.73	1184.2	1227.89	9253.89	9505.25	7036.23		2.57061	3.00481	2.51862		UP
AT2G32220	eL27_AtRPL27A	196.099	251.885	246.843	436.245	473.281	491.993		1.15355	0.90993	0.99504		UP
AT3G22230	eL27_AtRPL27B	3984.59	3985.97	3594.36	10172	9227.68	9078.19		1.3521	1.21104	1.33667		UP
AT2G19730	eL28_AtRPL28A	3939.19	4097.48	3966.72	13553.5	15458.7	14250		1.78269	1.91561	1.84494		UP
AT4G29410	eL28_AtRPL28C	2303.36	2039.23	2029.44	6882.53	8540.51	8381.62		1.5792	2.0663	2.04615		UP
AT3G18740	eL30_AtRPL30C	4396.51	4535.23	4440.99	11144.9	10903.5	10336.3		1.34196	1.26554	1.21877		UP
AT4G26230	eL31_AtRPL31B	7600.57	6415.89	7107.69	22356.4	25366.7	20045.8		1.55651	1.98321	1.49585		UP
AT5G56710	eL31_AtRPL31C	5442.4	5605.69	5632.9	7849.36	8036.53	7314.74		0.528332	0.519681	0.376929		UP
AT4G18100	eL32_AtRPL32A	6350.06	6645.05	6342.89	14084.2	15093.5	14996.9		1.14924	1.18358	1.24145		UP
AT1G26880	eL34_AtRPL34A	1803.42	1981.62	1615.47	2844.74	3382.3	3218.71		0.657564	0.77132	0.994527		UP
AT3G28900	eL34_AtRPL34C	1869.06	1713	1836.71	3978.53	3058.1	3052.82		1.08992	0.836105	0.733018		UP
AT3G53740	eL36_AtRPL36B	6795.55	6346.13	5879	17236.3	15451.9	14346.4		1.34279	1.28383	1.28704		UP
AT5G02450	eL36_AtRPL36C	4273.64	4202.93	4036.05	8470.28	6763.51	8227.51		0.986944	0.686375	1.02751		UP
AT1G52300	eL37_AtRPL37B	6283.74	6253.58	6046.82	13322.7	13232.3	12359.1		1.0842	1.08131	1.03133		UP
AT2G43460	eL38_AtRPL38A	3930.13	3970.8	3563.85	11931.4	10453	10262.2		1.60212	1.39641	1.52584		UP
AT3G59540	eL38_AtRPL38B	3800.28	3758.37	3295.51	9051.33	7714.59	8408.34		1.25203	1.03748	1.35132		UP
AT2G25210	eL39_AtRPL39A	2089.69	2086.29	1928.9	5466.06	5558.68	5757.2		1.38721	1.4138	1.57759		UP
AT3G02190	eL39_AtRPL39B	464.998	485.556	373.629	1160.68	1342.44	1099.67		1.31968	1.46715	1.55739		UP
AT4G31985	eL39_AtRPL39C	3044.83	3102.91	2489.79	7382.17	7570.08	7218.39		1.27768	1.28669	1.53565		UP
AT1G56045	eL41_AtRPL41A	3014.8	3257.69	2480.77	6926.77	6348.24	6819.73		1.20012	0.962507	1.45892		UP
AT4G14320	eL42_AtRPL36aB	3841.47	3808.44	3299.66	6122.5	6027.41	6296.62		0.67246	0.662336	0.932257		UP
AT3G10950	eL43_AtRPL37aB	1.39e-17	1.39e-17	1.39e-17	6.88216	1.19322	0.148989		58.7806	56.2526	53.251		UP
AT3G60245	eL43_AtRPL37aC	7944.77	7822.49	6852.48	16967.3	17098.1	16687.7		1.09468	1.12814	1.28409		UP
AT1G74060	eL6_AtRPL6B	2833.22	3067.98	3223.47	8440.78	8906.84	8279.44		1.57493	1.53762	1.36092		UP
AT1G74050	eL6_AtRPL6C	3382.74	3348.69	3248.39	13772.2	14321	12581.4		2.0255	2.09647	1.9535		UP
AT2G47610	eL8_AtRPL7aA	4914.58	4994.98	4578.95	14696.5	22719.3	21213.4		1.58033	2.18537	2.21189		UP
AT3G62870	eL8_AtRPL7aB	7218.61	7323.28	7463.39	17115.2	20789.8	17753.2		1.24548	1.50532	1.25018		UP
AT3G04840	eS1_AtRPS3aA	7842.14	7134.36	7280.32	9419.66	12077.5	12539.8		0.264428	0.75947	0.78444		UP
AT4G34670	eS1_AtRPS3aB	7851.86	8597.08	8298.2	29170.8	34421.4	26455		1.89342	2.00139	1.67267		UP
AT4G25740	eS10_AtRPS10A	1870.45	1826.06	1808.27	3425.6	2592.79	2867.54		0.87297	0.505773	0.665205		UP
AT5G41520	eS10_AtRPS10B	3131.37	3143.08	3345.49	10274	8936.43	7153.3		1.71413	1.50752	1.09639		UP
AT1G15930	eS12_AtRPS12A	5438.9	5755.9	5774.35	20199	13714.7	13624.7		1.8929	1.25261	1.2385		UP
AT2G05220	eS17_AtRPS17B	1679.85	1669.79	1560.72	2535.68	2633.72	2617.07		0.594043	0.657439	0.745739		UP
AT5G04800	eS17_AtRPS17D	1529.74	1565.87	1334.66	6190.43	5360.74	5324.55		2.01675	1.77547	1.99618		UP
AT3G02080	eS19_AtRPS19A	5215.52	4884.2	4706.53	11789.5	11152.6	11461.1		1.17662	1.19119	1.284		UP
AT5G27700	eS21_AtRPS21C	3459.58	3181.78	2853.14	9035.01	7482.49	6828.72		1.38493	1.23368	1.25907		UP
AT3G04920	eS24_AtRPS24A	3755.53	4322.81	4337.7	6095.9	6069.5	6665.58		0.698824	0.489608	0.619799		UP
AT5G28060	eS24_AtRPS24B	5543.62	6230.84	5830.5	16752.8	16507.6	14095.9		1.5955	1.40564	1.27359		UP
AT2G21580	eS25_AtRPS25B	3578.21	3689.32	3908.51	7944.04	8988.75	8435.02		1.15064	1.28477	1.10977		UP
AT4G39200	eS25_AtRPS25E	7257.73	7358.95	6720.06	28838	25024.3	23165.2		1.99038	1.76576	1.78541		UP
AT2G40590	eS26_AtRPS26A	1650.56	1346.56	1445.63	2942.31	3258.3	3452.81		0.83399	1.27484	1.25607		UP
AT2G40510	eS26_AtRPS26B	2084.87	1738.81	1503.12	2075.98	2567.74	2965.19		-0.0061668	0.562398	0.980162		UP
AT3G56340	eS26_AtRPS26C	2855.61	2899.57	2602.15	9690.02	7664.54	8811.41		1.7627	1.40236	1.75967		UP
AT2G45710	eS27_AtRPS27A	294.578	338.362	324.478	1681.1	1582.53	1830.13		2.51268	2.22559	2.49576		UP
AT3G61110	eS27_AtRPS27B	3112.49	3650.66	3415.5	9097.16	8153.72	7809.7		1.54735	1.1593	1.19317		UP
AT5G47930	eS27_AtRPS27D	3050.38	3245.52	3143.7	10481.1	9178.77	9910.98		1.78072	1.49985	1.65656		UP
AT5G64140	eS28_AtRPS28C	2503.04	2435.28	2125.79	3798.31	3864.69	3881.13		0.601677	0.666266	0.868476		UP
AT2G47110	eS31_AtRPS27aB	4386.68	5545.03	5019.26	8013.57	8847.7	10186.5		0.869314	0.674106	1.02111		UP
AT3G62250	eS31_AtRPS27aC	4368.55	5227.91	4723.88	12808.3	12866	12771.1		1.55185	1.29925	1.43483		UP
AT2G17360	eS4_AtRPS4A	4208.02	4059.54	3978.5	17195	19484.9	16807.8		2.03078	2.26297	2.07883		UP
AT5G07090	eS4_AtRPS4B	5632.3	6126.89	6093.3	10296.4	12964.9	12523.5		0.870343	1.08139	1.03935		UP
AT5G58420	eS4_AtRPS4D	2620.29	2835.1	2564.72	5460.11	4813.53	5680.11		1.0592	0.763696	1.14712		UP
AT4G31700	eS6_AtRPS6A	7234.69	7186.72	6921.15	12394.3	14115.1	13798		0.776677	0.973834	0.995374		UP
AT5G10360	eS6_AtRPS6B	5335.57	5977.45	5281.33	15515.4	16595.2	16129		1.53999	1.47317	1.61069		UP
AT1G48830	eS7_AtRPS7A	5758.05	4561.73	5035.2	7034.88	9152.59	10740.7		0.288943	1.0046	1.09297		UP
AT5G16130	eS7_AtRPS7C	3351.99	3660.51	3482.76	4555.34	5079.71	5136.27		0.44254	0.472704	0.560493		UP
AT5G20290	eS8_AtRPS8A	14567.8	14937.9	14635.6	35139.5	40049.5	38542.8		1.27031	1.42281	1.39698		UP
AT1G01100	P1/P2_AtRPP1A	4844.83	4310.67	3499.32	14056.1	14127.6	14629.3		1.53668	1.71254	2.06372		UP
AT5G47700	P1/P2_AtRPP1C	3919.78	2775.1	2519.59	10989.8	12846.6	11649.3		1.48731	2.21077	2.20898		UP
AT2G27720	P1/P2_AtRPP2A	5281.17	4547.33	4758.54	9528.95	9286.84	9857.62		0.85146	1.03017	1.05072		UP
AT3G44590	P1/P2_AtRPP2D	404.186	510.607	427.761	927.037	835.079	942.496		1.19761	0.709698	1.13968		UP
AT1G18080	RACK1_AtRACK1A	6184.59	6654.93	5916.45	8678.9	10770.3	10290.3		0.488835	0.69457	0.798484		UP
AT1G08360	uL1_AtRPL10aA	4728.82	5359.13	5416.58	10870	12880.7	12323.5		1.2008	1.26514	1.18596		UP
AT3G09200	uL10_AtRPP0B	9564.59	8807.2	8793.25	15975.3	21027.6	20553.9		0.740069	1.25553	1.22495		UP
AT3G53430	uL11_AtRPL12B	4617.13	4974.5	4545.67	10219.4	10694.1	9439.79		1.14624	1.10419	1.05426		UP
AT3G07110	uL13_AtRPL13aA	2424.83	2374.58	2111.24	7105.67	6977.36	6575.26		1.55108	1.55501	1.63896		UP
AT5G48760	uL13_AtRPL13aD	1187.6	1280.62	1111.41	1493.54	2378.87	2653.96		0.330679	0.893435	1.25575		UP
AT1G04480	uL14_AtRPL23A	2867.49	2885.93	2387.18	16151.1	16282.4	14381.9		2.49377	2.4962	2.59088		UP
AT3G04400	uL14_AtRPL23C	12497	12783.3	11721.3	21516.7	25070.9	25869.5		0.783874	0.97175	1.14212		UP
AT1G23290	uL15_AtRPL27aB	5703.55	5878.06	5085.09	20843.8	20351.8	18823.2		1.86969	1.79175	1.88816		UP
AT1G66580	uL16_AtRPL10C	8141.09	5228.57	5359.64	18336.3	15401.8	16437.3		1.17141	1.55861	1.61676		UP
AT3G25520	uL18_AtRPL5A	9312.53	9065.91	8640.01	14981.7	17535	16686.2		0.685957	0.951709	0.949553		UP
AT5G39740	uL18_AtRPL5B	7259.83	7138.17	6700.65	11638.9	17785.2	16663.9		0.680951	1.31705	1.31436		UP
AT2G18020	uL2_AtRPL8A	8801.48	7908.2	7257.41	20570.4	22847.9	19678.2		1.22475	1.53064	1.43907		UP
AT4G36130	uL2_AtRPL8C	3150.25	3083.16	2921.11	7776.84	6707.74	6437.47		1.30372	1.12142	1.13998		UP
AT1G27400	uL22_AtRPL17A	2828.39	2695.48	2504.39	7339.33	8782.82	6962.08		1.37567	1.70414	1.47506		UP
AT2G39460	uL23_AtRPL23aA	5557.62	5491.89	5267.47	11316.4	11074.1	10490.4		1.02588	1.01182	0.993893		UP
AT3G49910	uL24_AtRPL26A	7875.61	8034.13	8547.83	18893.7	16838.7	17290.9		1.26244	1.06757	1.01638		UP
AT2G39390	uL29_AtRPL35B	2177.7	1890.54	1776.34	3217.28	3666.71	3264.69		0.563036	0.955691	0.878039		UP
AT3G55170	uL29_AtRPL35C	841.362	743.461	645.439	2074.32	1954.53	1787.27		1.30184	1.39449	1.46941		UP
AT1G43170	uL3_AtRPL3A	21167.8	23246.7	24880.8	56880.8	67186.4	62445.8		1.42607	1.53114	1.32757		UP
AT1G61580	uL3_AtRPL3B	421.518	789.03	884.841	4400.09	4819.19	4825.08		3.38387	2.61064	2.44706		UP
AT1G80750	uL30_AtRPL7A	1005.36	1036.3	1062.23	3235.01	3811.18	2938.73		1.68605	1.87879	1.4681		UP
AT2G44120	uL30_AtRPL7C	3811.49	3137.75	3124.25	8085.93	7766.91	8189		1.08506	1.30761	1.39018		UP
AT3G09630	uL4_AtRPL4A	5605.8	5741.5	5128.09	17187.6	18000.3	17608		1.61637	1.64852	1.77974		UP
AT5G02870	uL4_AtRPL4D	5592.54	5606.45	5067.77	9811.36	10393.8	10041.4		0.81095	0.890561	0.986538		UP
AT4G18730	uL5_AtRPL11C	4536.87	4274.99	4303	12619	12713.5	11484.8		1.47583	1.57237	1.41631		UP
AT1G33120	uL6_AtRPL9B	1434.11	1282.85	1263.96	5106.67	3901.12	4567.25		1.83223	1.60453	1.85337		UP
AT1G33140	uL6_AtRPL9C	2288.67	2128.75	2315.84	6709.42	6402.84	6108.47		1.55168	1.58871	1.39928		UP
AT3G45030	uS10_AtRPS20A	2424.78	2822.21	2532.83	4312.77	3952.29	4010.08		0.830763	0.485865	0.662877		UP
AT5G62300	uS10_AtRPS20C	3580.33	3595.25	3504.25	13016.7	13068.4	11086.2		1.8622	1.86192	1.66159		UP
AT2G36160	uS11_AtRPS14A	3687.15	3891.9	3499.37	9366.35	9459.77	10966		1.34498	1.28133	1.64787		UP
AT3G52580	uS11_AtRPS14C	1021.45	1067.43	904.082	1650.05	1500.62	1822.7		0.691893	0.491415	1.01155		UP
AT5G02960	uS12_AtRPS23B	8307.81	7928.67	8339.8	32362.8	29294	26705.4		1.96179	1.88545	1.67905		UP
AT1G22780	uS13_AtRPS18A	2942.2	2728.1	2681.21	5506.01	5504.09	6699.61		0.904112	1.01261	1.32119		UP
AT1G34030	uS13_AtRPS18B	1461.26	1693.32	1586.4	5402.35	4522.27	4119.81		1.88637	1.41719	1.37682		UP
AT3G60770	uS15_AtRPS13A	5755.9	5846.94	5857.54	8397.96	9265.22	9872.4		0.544998	0.664144	0.753105		UP
AT4G00100	uS15_AtRPS13B	4096.27	4510.96	4189.98	7957.3	8286.81	7335.49		0.957967	0.877381	0.807949		UP
AT3G48930	uS17_AtRPS11A	4254.79	4205.96	4153.24	5448.35	5818.07	6289.17		0.356732	0.468105	0.598632		UP
AT1G04270	uS19_AtRPS15A	5612.77	5718.73	5388.81	9487.49	8168.52	8842.54		0.757313	0.514379	0.714494		UP
AT5G09510	uS19_AtRPS15D	1682.61	1912.58	1694.55	2275.62	3574.54	3340.18		0.435566	0.902238	0.979026		UP
AT5G63070	uS19_AtRPS15F	1.39e-17	1.39e-17	1.39e-17	9.86784	1.21643	3.13025		59.3004	56.2804	57.644		UP
AT1G72370	uS2_AtRPS2aA	7111.83	6346.87	6360.91	8575.45	11251.6	11973.7		0.269991	0.82601	0.912563		UP
AT3G04770	uS2_AtRPS2aB	147.967	180.597	140.682	631.325	670.078	509.925		2.0931	1.89155	1.85785		UP
AT2G31610	uS3_AtRPS3A	4361.59	4664.2	4532.52	12506.7	14364.3	14138.8		1.51978	1.62278	1.64128		UP
AT5G35530	uS3_AtRPS3C	4004.12	4312.96	3889.74	15342.4	16787.5	13523.9		1.93797	1.96064	1.79777		UP
AT5G15200	uS4_AtRPS9B	11565.6	11714.4	10731.9	25675.7	28894.6	28366.5		1.15056	1.30252	1.40229		UP
AT5G39850	uS4_AtRPS9C	191.808	392.283	389.743	714.29	874.885	1063.89		1.89684	1.1572	1.44876		UP
AT1G58380	uS5_AtRPS2A	471.211	575.076	526.935	900.486	1038.69	923.288		0.934331	0.852938	0.809156		UP
AT2G41840	uS5_AtRPS2C	11967.1	10215.3	9200.21	36365.1	34992.6	31573.5		1.60348	1.77632	1.77897		UP
AT3G11940	uS7_AtRPS5A	6738.25	7207.98	6803.29	18873.1	19446.3	20917		1.48588	1.43183	1.62037		UP
AT2G37270	uS7_AtRPS5B	1711.2	2040.78	2044.05	6472.86	6031.96	6089.18		1.9194	1.5635	1.57482		UP
AT4G29430	uS8_AtRPS15aE	974.719	798.059	803.557	1390.01	2402.72	1865.76		0.512035	1.5901	1.21529		UP
AT2G09990	uS9_AtRPS16A	1087.03	1217.64	1196.04	1349.91	1405.03	1332.29		0.312471	0.206518	0.155632		UP
AT5G18380	uS9_AtRPS16C	5473.11	5824.18	5848.54	9922.26	10464.3	10969		0.858308	0.845352	0.907287		UP
