# Supplementary material for: Upon heat stress processing of ribosomal RNA precursors into mature rRNAs is compromised after cleavage at primary P site in Arabidopsis thaliana
Source: RNA Biol. 2022 May 6;19(1):719–34. doi: 10.1080/15476286.2022.2071517 (PMC9090299; doi:10.1080/15476286.2022.2071517)
Supplement: Supplemental Material [file KRNB_A_2071517_SM7003.zip › Table S8.xlsx]

## Sheet: Table S8
Table S8. Ribosome biogenesis factors. A list of ribosome biogenesis factor genes was obtained from Saez-Vasquez and Delseney, 2019. From this list, we obtained up and down regulated transcripts from Supplementary Table S9. We show the AGI identifier for each gene, the normalized expression from the RNA-Seq data, the log2 fold change of regulation (37°C vs 22°C) and type of regulation (UP: upregu…
AGI Number	Gane Name	22_Col_R1	22_Col_R2	22_Col_R3	37_Col_R1	37_Col_R2	37_Col_R3		log2 FC R1	log2 FC R2	log2 FC R3		Regulation
AT1G51380	AT1G51380 (RH2-like ?)	24.2857	42.5343	39.5467	497.035	855.507	853.494		4.35517	4.33008	4.43175		UP
AT1G43860	AT1G43860 (SDO1-like ?)	510.994	641.835	617.092	5030	5482.48	7584.21		3.29918	3.09455	3.61944		UP
AT4G25340	FKBP53	694.593	914.181	979.767	7716.51	12906.9	11704		3.47371	3.81952	3.57842		UP
AT2G40360	PEIP1/BOP1	2024.75	2005.1	2008.66	16276.9	21018.5	23870.4		3.00702	3.38991	3.57092		UP
AT3G18610	NUC2	15.1073	62.3686	48.5802	219.169	507.372	548.122		3.85873	3.02415	3.49606		UP
AT1G16280	RH36 / SW3	242.87	323.204	314.797	3104.94	3846.45	3183.2		3.67631	3.57301	3.33799		UP
AT5G20160	AT5G20160 (snu13-like ?)	956.498	986.239	952.654	12074.8	9787.42	9282.74		3.65809	3.31092	3.28453		UP
AT5G14520	PES	1131.76	1150.11	1046.93	8560.6	9809.02	10179.2		2.91915	3.09233	3.28138		UP
AT5G65900	RH27	718.418	699.45	734.955	7504.91	8862.45	6836.13		3.38494	3.66341	3.21745		UP
AT1G03360	Rrp4p	342.852	272.301	290.477	2322.88	3438.01	2700.09		2.76026	3.6583	3.21651		UP
AT1G15420	PCP1 (plant specific)	483.873	414.185	416.665	3264.64	4236.67	3587.74		2.75423	3.35458	3.10612		UP
AT5G03740	HD2C	979.539	990.025	997.734	9190.36	9955.77	8193.54		3.22995	3.33	3.03776		UP
AT3G19760	RH2	7764.65	5880.25	7965.43	68106.9	58874.6	65365.1		3.13281	3.3237	3.0367		UP
AT4G12600	L7Ae/L30e/S12e/Gadd45	1392.94	1130.35	1166.89	9215.57	11595.1	9393.85		2.72594	3.35868	3.00905		UP
AT1G77570	REN1 (HSF5)	39.7212	44.7376	50.6456	526.167	303.821	397.211		3.72754	2.76366	2.9714		UP
AT3G03920	GAR1-1	1863.54	1514.23	1437.28	8460.14	12845.4	10992.8		2.18264	3.0846	2.93514		UP
AT2G24500	REIL2	1512.28	1445.21	1469.91	13517.9	12369.9	11240.3		3.16007	3.09749	2.93488		UP
AT3G09840	CDC48A/p97	15233.9	13964.5	14764.5	94517.4	94996.9	109006		2.63329	2.76611	2.88419		UP
AT5G60990	RH10	531.269	603.889	581.717	3060.65	3904.49	4115.19		2.52632	2.69278	2.82257		UP
AT3G20420	RTL2	598.368	480.162	575.489	2466.38	4162.72	4047.01		2.04329	3.11593	2.81399		UP
AT4G16630	RH28	1025.69	870.143	819.49	6849.86	7101.34	5303.88		2.73948	3.02877	2.69425		UP
AT2G27200	LSG1-1	421.07	302.628	349.42	2025.65	2567.71	2147.35		2.26625	3.08486	2.61952		UP
AT5G62190	RH7 / PRH75	6471.5	7402.94	7946.01	49062.5	61328.5	48351.5		2.92245	3.05039	2.60526		UP
AT3G12270	PRMT3	711.433	644.8	790.463	6459.47	5522.28	4669.62		3.18261	3.09834	2.56254		UP
AT1G08410	LSG1-2	682.908	486.227	529.677	2695.42	3301.52	3088.31		1.98075	2.76343	2.54363		UP
AT1G50920	AT1G50920 (NOG1-like ?)	3368.75	3578.56	3694.95	18664.6	22296.1	21475.7		2.47002	2.63934	2.53908		UP
AT2G20490	NOP10	534.064	607.685	574.777	3313.38	3961.36	3149.15		2.63322	2.7046	2.45389		UP
AT3G12860	AT3G12860 (NOP56-like)	68.9764	132.128	87.2969	687.468	712.165	477.379		3.31712	2.43028	2.45113		UP
AT2G17870	CSP3	2565.18	2237.99	2350.48	10286	10660	12511.6		2.00355	2.25193	2.41224		UP
AT1G77680	RRP44B	730.896	985.501	1033.15	4348.37	4790.75	5281.46		2.57274	2.28132	2.35388		UP
AT3G16810	APUM24	352.479	513.658	438.186	1910.33	2284.44	2171.01		2.43821	2.15296	2.30875		UP
AT5G54910	RH32	397.195	485.548	467.321	2152.76	2364.09	2251.05		2.43827	2.2836	2.26811		UP
AT4G32720	La1	2255.85	2178.07	2260.36	9288.04	11680.5	10634.1		2.0417	2.42298	2.23408		UP
AT3G01540	RH14/DRH1 ?	6787.89	5716.43	5645.34	28345.7	29472.6	25235.4		2.0621	2.36619	2.16032		UP
AT3G09720	RH57	116.475	182.896	151.826	906.271	852.118	672.944		2.95992	2.22003	2.14807		UP
AT5G15550	PEIP2/WDR12	648.636	649.419	500.51	1809.82	2391.37	2163.6		1.48037	1.88062	2.11196		UP
AT1G56110	NOP56	1635.11	1947.48	1821.46	6906.2	9838.56	7750.41		2.07851	2.33684	2.08918		UP
AT1G10300	AT1G10300 (NOG2-like)	10.4083	11.3512	13.1979	66.4943	58.0389	54.9275		2.6755	2.35417	2.05722		UP
AT2G47420	DIM1A	1031.31	751.007	758.47	3484.85	3698.57	3129.88		1.75661	2.30007	2.04494		UP
AT5G12220	LAS1	207.384	163.802	195.52	768.861	829.359	715.851		1.89042	2.34005	1.87235		UP
AT5G53770	TRL	402.163	367.916	368.138	1556.83	1408.45	1320.47		1.95276	1.93666	1.84273		UP
AT3G26560	DEAH5	3597.75	3458.65	4448	9295.52	12253.9	15842.8		1.36944	1.82496	1.8326		UP
AT1G48920	NUC1	8593.38	8665.35	7844.7	20492.2	33392.9	26663.9		1.25377	1.94621	1.7651		UP
AT3G13230	AT3G13230 (Rrp20-like)	367.184	429.401	416.008	1481.48	1556.33	1301.22		2.01246	1.85775	1.64518		UP
AT3G05060	AT3G05060 (NOP58_like)	833.569	1018.13	965.848	2849.14	3234.4	2971.26		1.77315	1.66758	1.62121		UP
AT5G52470	FIB1	4076.07	3725.73	3640.82	14476	16933.1	10875.9		1.82841	2.18425	1.57879		UP
AT3G62310	AT3G62310 (DEAH2 (Prp43))	1454.28	1568.87	1750.77	5346.29	5732.73	5069.66		1.87824	1.86949	1.5339		UP
AT3G57150	NAP57, CBF5	2502.95	3087.73	3056.37	8906.63	15078.6	8641.14		1.83125	2.28789	1.49941		UP
AT5G08180	AT5G08180 (NHP2-like)	595.462	838.36	705.817	2435.07	2441.44	1899.95		2.03188	1.54209	1.4286		UP
AT1G11240	NOL12	1268.65	1057.52	1084.38	3645.98	4018.24	2849.87		1.52301	1.92588	1.39403		UP
AT5G20600	NOP52	1038.24	837.494	958.908	1780.24	1802.11	2492.42		0.777932	1.10554	1.37808		UP
AT1G74250	AT1G74250 (JJJ1-like)	2928.32	1990.63	2203.46	5111.29	6758.89	5512.74		0.803613	1.76356	1.323		UP
AT4G25630	FIB2	594.175	585.685	473.48	845.931	1489.17	1175.18		0.509652	1.34631	1.31151		UP
AT5G27120	NOP58	782.595	977.92	925.635	2707.2	3510.82	2267.49		1.79046	1.84402	1.29258		UP
AT1G18850	PCP2 (plant specific)	336.526	298.864	330.029	523.574	663.275	798.628		0.637678	1.15012	1.27493		UP
AT4G15570	AT4G15570 (Sen1_like)	357.475	306.441	354.305	1419.19	1110.38	822.679		1.98915	1.85737	1.21534		UP
AT2G43650	THAL1	1210.63	1269.21	1295.89	2899.39	3128.6	2929.77		1.25999	1.30158	1.17684		UP
AT2G18220	AT2G18220 (Noc2-like)	622.798	549.225	572.688	1939.72	1899.9	1259.84		1.63901	1.79045	1.13742		UP
AT2G21440	AT2G21440 (Nop4_RBM28_like)	1390.79	1321.55	1348.57	3542.45	3451.7	2750.56		1.34884	1.38508	1.02829		UP
AT4G31700	RP6B	7234.69	7186.72	6921.15	12394.3	14115.1	13798		0.776677	0.973834	0.995374		UP
AT5G22650	HD2B	2361.95	2501.27	2484.32	3909.28	4750.92	4927.29		0.726922	0.925545	0.987946		UP
AT1G25260	RPL10	936.923	1030.24	1045.59	1855.58	1985.25	1975.4		0.985872	0.946334	0.917826		UP
AT1G33390	FAS4	562.711	600.093	558.816	1361.71	1539.25	1043.44		1.27495	1.35897	0.900909		UP
AT5G63110	HDA6	717.727	719.191	682.925	995.162	1234.37	1203.31		0.471496	0.779328	0.817204		UP
AT5G41190	NOB1	978.164	970.31	881.907	1583.51	1643.94	1536.79		0.69498	0.760642	0.801227		UP
AT5G35910	RRP6L2	1697.3	1562.79	1676.54	2810.73	3664.42	2913.51		0.727703	1.22946	0.797265		UP
AT4G02720	MAS2	3349.93	2868.41	3661.01	6158	7020.57	6019.56		0.878333	1.29134	0.717418		UP
AT1G79950	RTEL1	752.658	712.358	662.109	1103	1182.04	1044.82		0.551371	0.730604	0.658118		UP
AT1G72320	APUM23	929.248	996.099	1022.71	2035.84	1830.53	1587.25		1.13149	0.877898	0.63413		UP
AT1G08390	RMI2	195.557	178.294	120.503	68.1104	69.4233	85.8803		-1.52164	-1.36076	-0.488665		DOWN
AT5G08620	RH5/STRS2	683.553	615.244	570.576	385.932	397.055	380.903		-0.824707	-0.631821	-0.582997		DOWN
AT2G17510	DIS3/RRP44A	1107.33	1063.61	1044.87	491.006	606.38	631.259		-1.17327	-0.810676	-0.727015		DOWN
AT2G22740	SUVH6	1327.95	1245.67	1365.23	610.371	308.381	413.541		-1.12144	-2.01414	-1.72305		DOWN
AT5G64630	FAS2	83.7311	85.6939	97.7838	10.6056	12.5724	29.2253		-2.98094	-2.76893	-1.74238		DOWN
AT2G35160	SUVH5	123.578	106.156	123.416	29.6066	31.8506	26.7735		-2.06142	-1.7368	-2.20465		DOWN
AT4G11080	3xHMG-box1	547.533	310.188	352.841	107.468	37.6306	49.1039		-2.34904	-3.04316	-2.84511		DOWN
AT1G65470	FAS1	432.186	338.279	452.101	61.8334	17.1757	51.7736		-2.80519	-4.29977	-3.12636		DOWN
