# Supplementary material for: Upon heat stress processing of ribosomal RNA precursors into mature rRNAs is compromised after cleavage at primary P site in Arabidopsis thaliana
Source: RNA Biol. 2022 May 6;19(1):719–34. doi: 10.1080/15476286.2022.2071517 (PMC9090299; doi:10.1080/15476286.2022.2071517)
Supplement: Supplemental Material [file KRNB_A_2071517_SM7003.zip › Table S9.xlsx]

## Sheet: Table S9
Table S9. AGI identifier gene numbers and normalized expression from RNA-Seq data 22°C versus 37°C
AGI Number	Col-0 22°C_R1	Col-0 37°C_R1	Col-0 22°C_R2	Col-0 37°C_R2	Col-0 22°C_R3	Col-0 37°C_R3
AT1G01010	170.221537	81.48302292	249.6083577	108.07333	270.4709517	109.6297711
AT1G01020	709.4156939	530.8141532	556.7990803	649.5717691	572.6648167	397.3607235
AT1G01030	32.59587859	9.229046886	82.01035438	40.81453665	80.51564303	19.40879997
AT1G01040	2314.457804	4850.875618	2527.061988	4299.274477	2693.740463	3543.379798
AT1G01046	24.35737143	100.3791425	34.19454989	63.75881539	25.59171847	72.70901373
AT1G01050	1156.167222	2029.770508	1175.126448	1147.974523	1290.363164	1440.494589
AT1G01060	239.2503248	163.662821	553.8473046	53.56660958	674.8079485	83.14406938
AT1G01070	201.107856	22.49764431	166.8564854	62.48330961	173.297456	41.54593158
AT1G01073	1.39E-17	1.39E-17	1.39E-17	1.39E-17	1.39E-17	1.39E-17
AT1G01080	1306.35326	343.2109671	1039.29634	401.6304862	1166.909469	591.0665875
AT1G01090	11228.45121	8222.007581	7924.83375	8365.332465	9162.116335	9958.313002
AT1G01100	4844.826022	14056.11194	4310.666167	14127.63672	3499.321419	14629.33719
AT1G01110	58.54272433	4.713263594	80.43933868	4.633357607	76.96918182	20.1394627
AT1G01115	1.39E-17	1.39E-17	1.39E-17	1.39E-17	1.39E-17	1.39E-17
AT1G01120	1491.389167	38.26117437	1291.207168	20.54132157	1125.940321	28.21405659
AT1G01130	75.65295467	7.472144375	35.55132241	7.9775236	32.42920001	8.882828995
AT1G01140	2923.428253	692.0770786	1985.319793	700.844962	2252.00468	1023.825694
AT1G01150	0	4.488726129	10.09649611	2.338781839	5.547904611	7.201482816
AT1G01160	1078.062469	1518.428535	936.920133	1595.01004	783.4061674	1277.530289
AT1G01170	2117.000901	3725.532462	1561.250745	2356.155076	1603.691318	1855.586055
AT1G01180	361.752491	74.99177553	240.4101357	42.12407213	275.2134478	22.57600968
AT1G01183	1.39E-17	1.39E-17	1.39E-17	1.39E-17	1.39E-17	1.39E-17
AT1G01190	35.3757821	0.176947365	98.71352526	0.056462911	95.08039463	11.02718939
AT1G01200	20.85362532	7.163941569	33.47775412	5.665318862	20.70496488	0.19322126
AT1G01210	732.3796548	2365.600296	754.8509376	2535.858687	719.678977	1883.655119
AT1G01220	619.9462751	238.0794511	689.6152366	295.7545196	662.1431155	180.9993473
AT1G01225	45.9401763	29.30872946	74.39014887	14.84642901	70.05136176	16.45287272
AT1G01230	732.4101753	156.8048088	606.1009587	150.2050021	732.1985044	194.0495571
AT1G01240	1448.76728	1703.257488	1232.0051	1785.007175	1350.655794	1548.682887
AT1G01250	47.96388594	60.75972794	91.02174441	45.58553415	131.2425669	107.8323926
AT1G01260	635.4323791	282.4256734	439.1823088	244.6367745	501.2571536	311.1554502
AT1G01270	1.39E-17	1.39E-17	1.39E-17	1.39E-17	1.39E-17	1.39E-17
AT1G01280	1.39E-17	7.163941569	1.39E-17	5.665318862	1.39E-17	0.19322126
AT1G01290	352.4998822	125.6531134	419.5237034	92.20364717	459.7334151	130.3579088
AT1G01300	949.7315756	258.0429961	580.3050787	99.04059086	463.0105215	46.36275195
AT1G01305	1.39E-17	1.39E-17	1.39E-17	1.39E-17	1.39E-17	1.39E-17
AT1G01310	1.31923745	16.06689916	3.938449352	8.021102233	0.567217536	10.4630719
AT1G01320	10352.70584	3848.532559	15707.97627	3928.382332	16376.00018	3275.119952
AT1G01340	113.241498	1296.429709	87.99787795	945.4246676	52.51222599	687.846629
AT1G01350	523.6841196	1714.843993	388.3540924	1012.584247	473.5555708	1148.593601
AT1G01355	3.498666141	19.04101189	1.411603547	12.54367669	4.228427673	10.55187296
AT1G01360	294.6070993	1068.897074	323.1974203	770.2541611	277.2882516	1001.762334
AT1G01370	33.39780963	4.843289299	68.48539017	27.29804218	26.16672461	42.51681282
AT1G01380	10.33935945	3.16362826	14.38604383	3.468629654	19.52049487	10.01053853
AT1G01390	23.45813016	6.206115804	139.0288687	17.01711246	105.4506138	14.7651815
AT1G01400	1.39E-17	1.39E-17	1.39E-17	1.39E-17	1.39E-17	1.39E-17
AT1G01410	1.39E-17	1.39E-17	1.39E-17	1.39E-17	1.39E-17	1.39E-17
AT1G01420	135.2218662	20.7376139	361.9825457	20.49126175	323.1702049	20.78413147
AT1G01430	1607.207538	365.0843553	1516.500351	319.6883494	1845.078934	232.8652299
AT1G01440	894.4479694	476.0196693	628.0844229	468.7089103	754.3546255	318.8188082
AT1G01448	483.9147253	363.692618	368.6523915	398.1581969	366.0264228	249.1805661
AT1G01450	27.86674939	46.95896288	37.23099765	28.46429989	26.26435931	15.14675251
AT1G01453	4.170074956	1.652111618	5.359776009	4.513002983	2.661414732	3.014505571
AT1G01460	1.39E-17	1.39E-17	1.39E-17	1.39E-17	1.39E-17	1.39E-17
AT1G01470	1787.305196	3243.873182	2062.013379	2912.478758	2186.20241	3743.218478
AT1G01471	1.39E-17	1.39E-17	1.39E-17	1.39E-17	1.39E-17	1.39E-17
AT1G01480	46.82685058	33.7764712	43.24952177	19.38728414	30.38073486	19.42669754
AT1G01490	2699.330506	685.9661687	1766.068456	581.3715146	1904.60647	554.3346571
AT1G01500	927.9147259	780.7767964	837.5259229	870.3370407	808.4133414	1029.84635
AT1G01510	1428.57823	1002.472351	1071.16401	1152.446077	1073.260933	899.6382275
AT1G01520	10.1869908	52.00220801	167.0462738	88.72025005	174.9440005	91.78500571
AT1G01530	1.39E-17	0.114331061	1.39E-17	0.03773481	1.39E-17	5.402836325
AT1G01540	6963.379518	2019.671542	3058.014361	2225.279966	3092.956683	1858.406344
AT1G01550	2947.036646	2244.405423	3092.257063	1996.65252	3256.744465	2565.111063
AT1G01560	33.87735836	38.64882727	12.02040675	46.6764208	8.103754994	70.90776792
AT1G01570	39.69208534	41.68575765	59.99481417	67.13783932	47.10631849	96.06125322
AT1G01580	62.54676028	6.305502699	399.9688399	18.24975655	362.0667567	43.83880515
AT1G01590	4.941680966	1.554520539	3.77053999	1.172452428	2.674582976	2.859091877
AT1G01600	111.2184935	36.9560983	73.56245074	23.95782338	40.0019573	42.84867074
AT1G01610	2191.659945	2503.089302	1869.284249	2533.593691	1896.312524	2042.195808
AT1G01620	38958.88812	24575.72204	16077.27845	29902.60676	19812.85318	34756.39056
AT1G01630	1361.530704	458.1120108	1134.155575	282.1895546	1034.422462	283.204086
AT1G01640	29.05602242	80.08174795	126.0781374	92.2024082	110.3362474	173.03537
AT1G01650	1152.786514	2470.589228	864.807668	2333.385754	886.7518398	2428.869427
AT1G01660	29.9131411	15.00691867	41.7445246	36.28315668	40.92240005	13.59441012
AT1G01670	20.72485809	12.09377098	66.18281022	20.48700432	42.2612874	27.94157145
AT1G01680	7.132683926	1.438479754	2.156592496	0.022596403	4.111175659	1.441192094
AT1G01690	87.84658052	25.47489185	129.7581502	104.4433361	126.2138858	22.59713936
AT1G01695	2.570529108	6.195110444	12.21710318	18.12688194	12.59746089	11.90788974
AT1G01700	5.363635108	15.75181392	13.62631373	2.367884206	23.12844129	6.083606658
AT1G01710	1071.003102	1082.274579	1021.868375	1161.552226	1145.445669	895.2120851
AT1G01720	1582.106788	4389.945543	1520.325658	7107.051486	1442.155552	9500.221822
AT1G01725	376.2937321	502.7045421	391.4535452	406.1943952	381.3237553	549.7278765
AT1G01730	360.2054577	1281.919354	461.3073722	1228.713366	357.7100484	1458.153822
AT1G01740	108.1495412	151.1175942	144.1976539	262.8098399	108.7890623	358.3577504
AT1G01750	43.06438492	50.53363576	136.757443	50.1348916	81.76323185	131.3880508
AT1G01760	282.1037346	125.9997171	211.5887384	216.1790855	258.6144163	337.5319055
AT1G01770	1418.117941	1079.226557	1024.122225	879.4452215	1030.267181	844.7934586
AT1G01780	216.387561	208.4389718	245.8084893	193.4127461	228.7818904	169.057014
AT1G01790	4941.794259	514.8645014	4874.325533	1027.320257	5354.877878	1398.619761
AT1G01800	1871.879211	2397.989463	1614.375349	1748.63703	1670.282548	1722.095027
AT1G01810	6.137916224	155.3989006	9.06370435	172.952855	14.00847712	231.0372211
AT1G01820	1798.544235	3746.660535	1712.259512	5004.60774	1690.391716	4571.680153
AT1G01830	283.9971454	544.1913919	498.4788509	693.9574235	499.2793112	554.3241112
AT1G01840	50.83600036	14.84042367	82.75171275	15.93081844	70.71465672	14.8735743
AT1G01860	330.1865887	263.312953	398.3164094	346.9739393	343.1724012	309.7509486
AT1G01870	1.39E-17	1.501748935	1.39E-17	1.15766336	1.39E-17	1.50489548
AT1G01880	126.421596	63.93484356	100.0928279	194.4473118	100.4767365	134.8737178
AT1G01890	0.748775735	1.39E-17	0	1.39E-17	0	1.39E-17
AT1G01900	114.4452742	177.4219889	135.0539862	154.7519155	121.3045381	173.4023041
AT1G01910	2837.565328	5327.169002	1885.936854	6102.495312	2057.846702	7396.067012
AT1G01920	430.1131483	554.3429929	389.1701905	478.9682678	345.9140905	378.0640064
AT1G01930	534.8395492	999.4677269	464.2601474	862.3874333	458.2633867	995.8440707
AT1G01940	271.6609702	26445.78665	200.2199101	23213.08971	214.1951855	19602.71979
AT1G01950	1053.69757	1258.29075	691.0617296	1400.479503	684.2569727	1395.966411
AT1G01960	4474.142243	4539.134643	3040.619179	5656.510914	3081.933239	5954.23468
AT1G01970	515.8824592	956.6006777	639.5548943	820.2968364	624.029005	991.3766119
AT1G01980	0	26.65559301	0.768530189	12.61161974	0.697406364	41.15459393
AT1G01990	841.3503279	3431.461498	736.6220971	2835.090867	703.0134564	2162.295023
AT1G02000	249.903499	1317.173383	294.3799218	987.5216654	248.8656518	803.3886788
AT1G02010	221.8231452	100.4269834	497.7649112	86.46663487	446.573643	62.44789925
AT1G02020	346.2786537	569.224583	339.8495324	515.3877671	354.2946068	540.9358214
AT1G02030	3.284618231	11.70245856	13.0124031	2.372442975	10.43682411	13.11813592
AT1G02040	0.668875413	11.5721608	0.741377469	3.490502309	0.662936901	7.450366744
AT1G02050	158.4555117	175.8362582	187.4265164	153.5881574	139.2782487	111.3495516
AT1G02060	286.9315561	211.342983	272.3172195	189.9930608	303.6949114	142.451964
AT1G02065	32.96846083	73.17463351	22.73010025	16.03012876	14.38825169	18.11310726
AT1G02070	11.26248438	7.532946504	4.416069804	10.23622989	9.732989719	10.35825183
AT1G02074	2.116053863	1.35048675	0.676173505	0.012515459	2.100307461	0.036520474
AT1G02080	3069.939227	8802.894384	3010.314093	7893.180683	3176.303557	6323.433006
AT1G02090	1160.403313	8572.331042	1076.504576	8276.581906	1050.406054	7904.52544
AT1G02100	1208.539784	3095.756594	1267.70057	2244.64798	1242.489196	1642.189778
AT1G02110	583.6876167	1763.653198	574.2923465	1193.454952	515.1105064	1101.224724
AT1G02120	2981.263829	3299.874448	3012.597374	2715.635841	3084.77429	2082.27122
AT1G02130	1023.4868	838.4097357	1192.606127	961.3351592	1172.47596	951.3930681
AT1G02136	1.39E-17	2.853706123	1.39E-17	1.172444078	1.39E-17	1.558015921
AT1G02140	2068.764449	13894.9792	1886.74802	16257.33364	1810.328968	13596.52107
AT1G02145	552.9799052	224.7104384	476.3876967	171.8346606	515.146007	225.2258279
AT1G02150	3100.020359	1988.850545	2647.669771	3813.434644	2560.544492	3286.831287
AT1G02160	860.2118736	986.0213717	775.3311073	737.2401471	652.3666243	677.3789472
AT1G02170	548.1832263	469.9889726	428.6144441	350.4243476	327.1335534	280.2846089
AT1G02180	56.52775144	47.16709935	58.40728745	26.23184654	54.73541761	38.54722587
AT1G02190	9.594216977	77.91281738	23.62513486	26.2561154	18.02377804	37.22595965
AT1G02205	769.9060832	238.2657814	1524.925748	420.8887845	1750.179601	324.5847567
AT1G02210	1.39E-17	1.39E-17	1.39E-17	1.39E-17	1.39E-17	1.39E-17
AT1G02220	136.0929588	1089.687618	160.8527773	1340.138479	140.0162536	818.2207415
AT1G02228	1.39E-17	1.39E-17	1.39E-17	1.39E-17	1.39E-17	1.39E-17
AT1G02230	18.44939346	369.5167648	5.941865174	386.7654056	6.081745363	169.2718678
AT1G02250	1.229089622	4.728456639	6.183839994	14.73254779	4.155662836	11.8253047
AT1G02260	371.4178884	81.34648165	381.5959102	83.05410862	352.8779764	75.65625058
AT1G02270	814.1249126	1818.599519	676.673253	1621.220288	698.86832	2082.011374
AT1G02280	2436.810235	4686.764884	1539.221367	4178.680418	1761.783746	3430.755699
AT1G02290	392.3563727	2166.177806	389.9227354	2949.978482	404.9111961	3003.76942
AT1G02300	955.1484354	193.9617898	778.3192266	415.1789228	895.1212126	294.9548903
AT1G02305	2146.259255	3292.595355	1976.269274	3432.345083	1917.805776	2463.097499
AT1G02310	10.32260314	48.5829349	19.0107941	19.43088106	18.05918031	39.97518428
AT1G02320	1.39E-17	1.39E-17	1.39E-17	1.39E-17	1.39E-17	1.39E-17
AT1G02330	1268.63454	1296.573884	1126.567902	1078.535862	1122.51566	1025.584768
AT1G02335	176.5757473	38.77529894	155.4329379	54.66976702	252.5031048	128.3944869
AT1G02340	383.1328538	511.3385771	584.1372995	331.1013754	816.9455924	301.014192
AT1G02350	113.8640356	33.71635354	104.7052122	13.72971106	70.58198497	20.83925535
AT1G02360	87.79264511	5.906384975	181.4114859	6.799936565	149.7749467	3.162399939
AT1G02370	201.7681271	118.4831859	200.2737488	191.0918469	183.6889943	157.1155173
AT1G02380	605.9001383	82.79877529	125.7416065	56.94790501	120.3924013	96.20043221
AT1G02390	34.64257735	187.0420134	116.1022317	53.56223054	156.9360398	44.82338854
AT1G02391	1.39E-17	1.39E-17	1.39E-17	1.39E-17	1.39E-17	1.39E-17
AT1G02400	140.3896458	274.4611253	126.6944915	97.92362274	93.48100391	102.5266623
AT1G02405	5.694903284	14.35234236	4.572504783	5.73617998	1.216776988	3.245757476
AT1G02410	543.1628468	406.5091219	573.5367942	372.0181256	540.7904447	274.3452555
AT1G02420	190.5635222	174.3864967	194.1871507	177.4505892	210.786414	99.55443231
AT1G02430	6.839714098	34.80086002	12.94446694	12.56895189	11.80611957	3.349894234
AT1G02440	0	1.39E-17	1.632700413	1.39E-17	0	1.39E-17
AT1G02450	3.807123074	27.93632888	0	15.98356364	0	20.80894337
AT1G02460	19.3835688	6.117292494	43.37607229	5.752872394	28.37405184	15.91704853
AT1G02470	13.95752568	29.62312296	10.54104587	34.11657565	15.28729113	26.78811217
AT1G02475	1354.494747	455.6700624	1175.860887	745.1839419	1361.770788	997.0791841
AT1G02480	1.39E-17	1.39E-17	1.39E-17	1.39E-17	1.39E-17	1.39E-17
AT1G02490	2.29685615	2.674383536	0	0.022592988	0	0.067060112
AT1G02500	6859.709533	7519.571826	7979.537889	6516.606514	7686.655503	5895.119998
AT1G02510	1.39E-17	5.746522674	1.39E-17	0.056448661	1.39E-17	5.757749329
AT1G02520	140.9418045	155.5292825	206.4238666	386.6939299	152.4760138	200.2316614
AT1G02530	4.849430873	3.330616749	8.494645131	29.4071128	1.901151641	12.0127605
AT1G02540	1.39E-17	1.39E-17	1.39E-17	1.39E-17	1.39E-17	1.39E-17
AT1G02550	1.39E-17	1.39E-17	1.39E-17	1.39E-17	1.39E-17	1.39E-17
AT1G02560	6815.809705	5260.773632	5852.983722	9733.902657	5917.843269	9771.548405
AT1G02570	9.033796614	42.39475597	18.48336125	22.77698141	1.147300865	7.796401729
AT1G02575	5.126979588	1.39E-17	2.246570638	1.39E-17	0	1.39E-17
AT1G02580	6.556949698	5.582276112	1.411474266	2.300786555	1.242567996	0.147440123
AT1G02590	1.39E-17	1.58676332	1.39E-17	4.464418996	1.39E-17	0.127695159
AT1G02600	1.39E-17	1.39E-17	1.39E-17	1.39E-17	1.39E-17	1.39E-17
AT1G02610	503.15821	17.79405243	127.2709433	15.95984725	146.7867146	20.69826223
AT1G02620	100.9614137	14.84474858	25.61679289	20.42904825	31.70732086	10.58615149
AT1G02630	81.89660042	14.55157397	32.47222662	10.24440953	49.85699804	4.726532167
AT1G02640	3858.253971	638.6814336	491.3841868	617.755852	476.0564037	495.104071
AT1G02650	122.167452	26.39551812	15.71884864	29.48279768	14.98038219	0.310044711
AT1G02660	6633.041468	1939.697375	373.7789177	1174.147649	458.0140241	1849.363344
AT1G02670	66.53839946	66.53702013	27.93273281	78.46106105	38.04944802	44.69033923
AT1G02680	233.172955	201.1139444	223.0091739	210.4707667	241.2832992	189.7627042
AT1G02681	0	59.31417412	0.657013329	94.38052898	5.92909276	68.26267887
AT1G02690	193.3537085	247.1536002	225.3416011	361.7865823	189.23276	450.3281514
AT1G02700	4.11330511	81.71701248	6.099542627	284.3377474	4.815663867	235.5331234
AT1G02710	1.528045194	5.393894099	0	0.037718399	0	0.114945745
AT1G02720	335.8474297	137.2951491	292.0420413	76.28635686	298.1058945	96.41160274
AT1G02730	997.0675367	81.51390967	781.3576064	100.138036	829.2197512	136.1624253
AT1G02740	375.6842734	224.7766357	294.3076949	244.5942088	292.5343576	209.0433105
AT1G02750	320.480073	527.8862677	306.4857212	541.5452946	268.9548847	564.6179232
AT1G02760	1.39E-17	1.39E-17	1.39E-17	1.39E-17	1.39E-17	1.39E-17
AT1G02770	38.37052456	68.1414861	44.02895534	84.18450423	33.89519408	82.98622789
AT1G02780	12307.04654	25085.73921	13717.24194	27841.14048	13185.05159	29052.6392
AT1G02790	1.39E-17	1.39E-17	1.39E-17	1.39E-17	1.39E-17	1.39E-17
AT1G02800	22.27221191	1.505524766	24.24631546	0.030857185	28.46122816	2.782341429
AT1G02810	49.33417261	4.688772358	165.5670662	18.03357837	112.3130765	3.269035751
AT1G02813	0.748775735	3.08658943	0	3.442042316	0	5.795832108
AT1G02816	824.1282127	1411.962051	371.6192922	1392.514396	381.204765	1201.934242
AT1G02820	229.4447234	182.1216387	853.634019	194.6108064	711.4602071	447.0755845
AT1G02830	0	15.7002053	3.261884691	1.232447479	0	6.064578698
AT1G02840	3076.900844	7402.835265	3480.717506	7241.295166	3153.396442	6579.727247
AT1G02850	2315.475383	1704.329228	1066.551831	921.5620582	1050.297983	717.5222446
AT1G02860	1002.049514	1727.079222	559.0196676	2245.775668	685.6751582	2685.083228
AT1G02870	330.9655692	1038.07551	305.7232155	1108.131964	266.1742019	1675.825578
AT1G02880	179.3016852	300.2942987	301.2638283	426.6001921	237.795581	357.1875256
AT1G02890	3327.603177	17045.54067	2871.457646	15241.41886	3232.465727	13971.46053
AT1G02900	181.3869984	23.44564472	317.9599697	13.6953979	250.2801627	13.49418449
AT1G02910	1920.741442	2234.089024	1816.202387	2466.477865	1674.422719	2402.18991
AT1G02920	588.8111154	444.9841569	257.0491873	639.2477045	315.3726529	114.5567104
AT1G02930	775.4837861	239.578845	194.033759	436.701525	198.7692185	64.17666918
AT1G02940	0.521830956	1.35048675	5.39661507	0.012515459	4.927067762	0.036520474
AT1G02950	114.4257597	57.90689132	151.7731908	50.14377748	123.3704025	144.7073218
AT1G02952	10.26681048	9.029325111	29.71061516	0.083542769	22.89377633	25.9142914
AT1G02960	676.5539568	436.0057693	620.5491011	302.6593336	617.7491202	305.3999894
AT1G02965	0.748775735	3.200303463	0	3.48098706	0	12.85139478
AT1G02970	42.51563244	774.7863054	50.06586976	830.5019983	51.31415882	763.2439163
AT1G02980	11.13869106	5297.609442	7.47392454	6855.612105	15.36680887	6907.110674
AT1G02990	1217.590857	2102.313081	1323.832216	1770.229267	1434.590117	1397.617259
AT1G03000	1494.140602	567.9424458	1283.590894	924.8837457	1458.14079	715.819105
AT1G03010	14.63330711	3.294197103	13.61181977	8.016474196	15.95360897	21.66112692
AT1G03020	42.64964096	16.18779795	24.91852464	12.53841776	39.54299891	11.9628961
AT1G03022	1.39E-17	1.39E-17	1.39E-17	1.39E-17	1.39E-17	1.39E-17
AT1G03030	461.5434599	146.6650039	374.7255442	300.3004744	387.5429942	266.6932586
AT1G03040	612.2349289	1435.729183	748.797345	1855.519774	742.5981748	1471.620848
AT1G03050	1.39E-17	11.2822953	1.39E-17	1.220144482	1.39E-17	3.155254961
AT1G03055	133.8488118	10.79587927	294.4285874	43.30903272	284.3489971	147.2747828
AT1G03060	2904.491308	1970.540542	2593.797799	1135.445191	2819.906852	1028.65674
AT1G03070	13.76082049	8544.184235	24.22705436	6441.549045	41.83749166	8055.611976
AT1G03080	3545.391105	2730.83874	3580.05901	3348.139862	4043.039901	2297.112124
AT1G03090	8654.687951	1017.422953	1700.700976	1532.431047	2022.317291	1548.525725
AT1G03100	74.62073608	32.52593491	81.89470902	29.5973467	103.3761858	29.69846824
AT1G03103	1.39E-17	0.087956421	1.39E-17	3.320492255	1.39E-17	0.088459638
AT1G03106	1.528045194	1.505524766	0	0.030857185	0	2.782341429
AT1G03110	159.7379563	37.23185181	256.4590057	75.03770829	255.8939882	62.2323966
AT1G03120	17.53168587	8.663366433	8.211822133	7.921069437	15.9796485	0.217215471
AT1G03130	23656.29712	7366.215956	19190.12422	11972.91238	21373.71518	22825.24156
AT1G03140	2886.483995	9017.433672	1732.679203	10168.52092	1821.380728	9724.260836
AT1G03150	534.1355075	860.4807043	504.4955012	819.1342649	433.2749399	754.379167
AT1G03160	1487.117711	310.7951255	1442.161186	579.0658659	1669.644912	688.8864542
AT1G03170	4.079060233	33.88599599	10.03590104	27.31623142	3.321814147	20.93359787
AT1G03180	38.33978215	703.7164335	53.18332038	683.7346504	33.86868093	499.5863612
AT1G03190	295.9816401	1185.8404	336.847791	1303.778662	312.6787785	1308.533794
AT1G03200	1.301654684	12.05190787	4.735069959	19.33700279	0.556017752	22.11682657
AT1G03210	279.9134422	193.7256557	334.5822828	188.8711446	300.888755	200.0756179
AT1G03220	2360.114715	10229.42862	1397.377809	7860.175301	1022.535906	3576.19143
AT1G03230	491.7557582	919.922739	274.5567628	1761.091176	210.6057565	1809.281452
AT1G03240	1.39E-17	1.39E-17	1.39E-17	1.39E-17	1.39E-17	1.39E-17
AT1G03250	823.8311472	622.5143236	872.4425287	689.4273777	854.2046045	626.906725
AT1G03260	311.5082857	904.5995831	216.9182122	591.6239406	196.1126743	493.6917577
AT1G03270	46.04791288	1.550863516	50.07499883	2.267310115	44.32591989	1.554362627
AT1G03280	1147.798734	1784.848456	1198.662956	3490.352371	1169.683573	3568.294967
AT1G03290	844.0957219	839.9208745	811.728378	1166.082014	861.8421116	898.1249634
AT1G03300	864.7204446	19.47845792	293.4434099	30.72743968	325.0150235	41.28750695
AT1G03310	1919.910725	322.6752952	2675.782466	730.3721149	2904.567777	903.6996985
AT1G03320	4.787024809	11.87917999	4.460855386	12.52020046	9.868436721	11.9055522
AT1G03330	695.4213208	1682.575838	585.6325494	1899.900028	626.0774289	1511.658257
AT1G03340	41.73320109	10.53630373	85.85394084	14.79587631	57.49316158	17.68117008
AT1G03350	1816.721634	1119.274669	1564.303503	989.8140734	1624.52118	1306.965067
AT1G03360	342.8520631	2322.882657	272.3013099	3438.011564	290.4772219	2700.093836
AT1G03365	854.533267	559.0536257	918.7099911	874.8277342	988.75078	666.9308451
AT1G03370	1363.760246	3042.713466	765.3917208	2551.828944	739.6954776	2731.194168
AT1G03380	2426.897835	1367.570673	2291.852337	1269.649155	2646.594152	1073.031714
AT1G03390	0.575003709	18.61134246	3.108752595	3.501182027	2.06891621	4.702028027
AT1G03400	883.2469214	145.283625	689.550785	346.9947331	800.1251496	513.840887
AT1G03410	326.568421	68.03933474	659.3437809	61.46204363	605.3512002	71.12705029
AT1G03420	346.9205508	31.20950577	446.1145426	25.10242047	399.3556078	58.9260838
AT1G03430	458.6187571	124.3525668	571.2652239	163.8171573	602.5611943	161.511588
AT1G03440	564.0708188	1402.893368	574.2505751	841.9325269	744.0466917	961.8665021
AT1G03445	1.216450043	17.92387331	7.753352609	22.77000846	4.120150108	29.50468066
AT1G03457	735.4839772	329.7140716	311.6789992	375.403412	316.0163263	243.2333011
AT1G03470	685.2565151	1469.640657	228.1913472	1717.852414	296.6183168	1076.070498
AT1G03475	4546.044286	3090.276297	3064.129346	4382.316913	3367.622133	5023.524001
AT1G03490	1.39E-17	1.39E-17	1.39E-17	1.39E-17	1.39E-17	1.39E-17
AT1G03495	39.67042199	41.46311474	67.60606751	48.90418263	49.87511356	38.63863346
AT1G03502	2.117218632	0.065413846	0	1.138210868	2.882606757	1.437657897
AT1G03506	11.74539892	8.825797053	18.23100076	9.08218467	18.0527654	4.658476331
AT1G03510	30.67713209	26.26916628	34.90838051	11.43882347	30.46112962	12.05094906
AT1G03515	1.39E-17	1.39E-17	1.39E-17	1.39E-17	1.39E-17	1.39E-17
AT1G03520	243.6672667	54.86139678	237.4466619	77.33915761	215.5781582	66.72254599
AT1G03530	758.8817797	2676.025993	795.7999834	2446.002947	890.3014969	2024.423889
AT1G03540	154.240403	169.9617723	173.7253693	162.678925	174.0276005	112.8302474
AT1G03545	54.35773021	63.45358075	75.8988569	45.54158004	67.93656403	46.05345002
AT1G03550	104.5577037	103.4017934	215.5694585	78.53126692	160.8365193	80.12144414
AT1G03560	865.1869939	539.6693009	565.8839638	481.2641196	555.9815737	549.7888656
AT1G03570	1.39E-17	1.39E-17	1.39E-17	1.39E-17	1.39E-17	1.39E-17
AT1G03580	319.1139292	25.2300264	37.71021725	19.40438953	33.68679027	38.30151624
AT1G03590	1231.096286	394.5956892	620.4596302	287.8583555	761.9271439	250.6185921
AT1G03600	12322.46716	9316.224463	10825.96716	12785.17758	11348.31116	15731.69893
AT1G03610	2272.072259	1174.066075	1348.038174	1064.917857	1444.192051	1855.099766
AT1G03620	74.80921578	34.30070993	52.28983453	78.43633908	48.43499489	60.76433629
AT1G03630	3433.615638	5305.002528	4551.936366	6391.457719	4784.268092	7410.897746
AT1G03640	1.39E-17	8.780590722	1.39E-17	3.486031217	1.39E-17	8.799019892
AT1G03650	71.96600883	104.7969703	58.37826516	68.30278407	54.0032786	69.78529065
AT1G03660	2.864726241	1.39E-17	0.665815368	1.39E-17	2.071920678	1.39E-17
AT1G03670	1.365035291	0.089401679	1.503011281	2.243811471	1.353762446	1.501185828
AT1G03680	9151.243622	4085.425592	8085.694646	8187.826874	9316.082539	10464.91948
AT1G03687	258.3011721	204.0182291	279.9493435	169.5466314	246.092165	195.6291692
AT1G03700	3.927548849	1.39E-17	35.93678206	1.39E-17	18.67838176	1.39E-17
AT1G03710	7.067144054	1.619196544	2.922942414	5.579409467	5.540666997	0.142859804
AT1G03720	1.39E-17	1.39E-17	1.39E-17	1.39E-17	1.39E-17	1.39E-17
AT1G03730	190.0703765	125.8197433	122.0846143	136.5490542	98.31010408	183.6202898
AT1G03740	2869.82248	1796.637767	1370.016342	2622.352587	1393.527588	3625.975555
AT1G03743	0.669516056	26.50335676	0	27.26505029	1.463225354	10.69080789
AT1G03746	1.39E-17	2.771648575	1.39E-17	1.157654693	1.39E-17	0.091375998
AT1G03750	269.4752496	520.6380194	273.098071	869.1349717	270.3860109	665.4352069
AT1G03760	326.8564737	1111.783675	230.5719819	1079.645643	217.6200797	798.92554
AT1G03770	182.8691088	245.3410946	208.6311647	235.4828783	199.6697285	145.4732459
AT1G03780	159.2354564	38.18541133	115.9981885	18.26957844	137.9545945	23.82045115
AT1G03790	4.773889136	3.090473573	10.7643476	2.33162048	4.736691804	7.138071864
AT1G03800	10.02589124	70.18578962	3.702190837	23.95426762	2.610172232	6.352996761
AT1G03810	1.39E-17	1.39E-17	1.39E-17	1.39E-17	1.39E-17	1.39E-17
AT1G03820	198.1035334	7.778627074	401.4079882	25.0376459	355.0329606	41.06491701
AT1G03830	388.9234355	520.4588378	343.6449094	634.780762	313.3294982	379.5867542
AT1G03840	12.34594595	0.066706037	37.2842656	0.022599819	31.94513249	2.678586477
AT1G03850	373.4950295	189.1302346	397.5264235	132.0125887	384.7920827	146.7912216
AT1G03860	1324.525547	16705.44613	1059.79316	15104.88559	1054.548545	11456.75407
AT1G03870	8792.379735	874.5884447	1294.048305	348.1890204	1115.34138	166.3990413
AT1G03880	1.471784249	0.108102273	0.741336716	4.432077557	0	0.108730802
AT1G03890	1.39E-17	1.39E-17	1.39E-17	1.39E-17	1.39E-17	1.39E-17
AT1G03900	2563.809571	3811.364805	2169.716194	2615.54284	2091.132359	2303.060935
AT1G03905	65.5396575	424.374083	97.94626929	492.591247	67.87073039	364.692787
AT1G03910	2169.288283	6150.634878	2003.573753	7099.075536	2074.527132	6607.833584
AT1G03920	29.12921717	387.4031203	82.14421466	392.5050834	42.19419227	376.4607479
AT1G03930	1319.561365	1038.021986	1326.86682	1117.214835	1338.86985	1333.640059
AT1G03935	32.79978434	74.05396799	25.70967021	128.4569291	37.49126235	52.15707837
AT1G03940	18.07946351	120.9939107	23.5453241	89.88279225	20.07146525	52.16796323
AT1G03950	298.8251729	128.7263375	293.5905687	125.1770475	261.3358198	165.8759355
AT1G03960	196.0614945	770.5025708	308.0647209	1252.537352	273.186053	1009.216084
AT1G03970	868.5960101	5547.318245	678.1773843	4749.816805	739.089399	5511.192287
AT1G03980	165.5738294	1042.193561	127.4250756	620.0950186	98.32449479	847.6780882
AT1G03982	0	4.208359234	1.48370573	2.285852124	3.66752582	0.130803997
AT1G03990	8.142526226	92.51538352	27.38188043	23.99105758	29.25008827	31.38987021
AT1G04000	133.1843052	68.01240994	260.30509	71.66204693	216.3345474	53.50401609
AT1G04010	99.05047125	217.5932879	135.8378827	445.8903673	116.4569076	290.5557834
AT1G04020	91.33636834	0.279652415	133.5456885	4.646663117	133.8495813	31.58056064
AT1G04030	214.3870575	122.7378368	198.0088097	135.3672961	150.3462573	100.9194198
AT1G04040	2408.362731	525.5189652	1153.814708	108.1924388	901.8764925	132.2399097
AT1G04050	106.019677	360.8916097	131.2302515	420.9496055	152.5970765	474.1497125
AT1G04070	86.50550462	317.9024937	105.4669605	293.5432918	97.04853671	323.0679746
AT1G04080	2810.226952	6231.886646	2726.586034	5802.154524	2643.07583	6306.983154
AT1G04090	6.076907451	85.61926933	19.07134119	59.19860036	15.98736744	62.34767843
AT1G04100	113.7069472	170.3617912	166.206481	334.4726895	129.61043	432.458448
AT1G04110	240.4934284	45.93425539	74.17385413	27.39629708	113.595789	78.17158159
AT1G04120	1472.408751	3795.552948	1797.25449	6572.306648	1834.661106	6175.027191
AT1G04130	126.9746287	1089.913407	164.6394223	1753.147417	162.95036	2000.422597
AT1G04140	3084.631025	3891.50931	2788.021222	3970.50602	2869.814146	5016.143866
AT1G04150	0	9.155709271	7.857692149	19.32587531	2.698581901	22.07303694
AT1G04160	239.5099985	864.7921604	211.639483	749.7254608	191.9890317	507.0465341
AT1G04170	1804.102494	3994.949204	1905.733654	4150.238261	1821.444162	4048.594297
AT1G04171	1.39E-17	1.39E-17	1.39E-17	1.39E-17	1.39E-17	1.39E-17
AT1G04180	124.8549423	41.84789224	26.3698463	249.0491788	19.14802059	204.3651935
AT1G04190	606.7103793	346.2581096	554.527904	627.9778456	643.4516965	683.0165816
AT1G04200	572.6520412	171.2232109	355.7258968	95.61642458	368.0845875	93.55225037
AT1G04210	2058.967931	5159.782875	1967.925199	3769.137001	1969.130156	3238.135048
AT1G04220	74.43005764	38.88233427	366.6190756	153.5749801	277.3963668	223.3296241
AT1G04230	460.2083829	208.4698294	324.6431255	251.3788316	313.3104777	133.631044
AT1G04240	1427.269631	54.77749105	776.7541359	67.10007043	911.0023213	50.50817715
AT1G04250	943.0575906	659.6507123	2064.373787	978.4001149	1972.001694	1160.181917
AT1G04260	392.392655	331.2323603	366.409355	358.3640456	341.7723806	315.7277032
AT1G04270	5612.774288	9487.493627	5718.731712	8168.519285	5388.809399	8842.536377
AT1G04280	1085.680238	96.30938189	1030.222896	129.7031462	1062.90741	156.9512575
AT1G04290	1170.814534	293.085174	1380.006977	577.9388969	1246.641204	779.1950311
AT1G04295	518.7086437	100.9322077	580.3718748	277.5696615	547.7329702	339.0728456
AT1G04300	4425.927142	7058.42793	3325.884417	7124.131826	3436.266006	8489.751904
AT1G04310	552.5463883	1459.238581	227.460145	1256.013061	255.7119629	1249.322576
AT1G04320	1.39E-17	1.35048675	1.39E-17	0.012515459	1.39E-17	0.036520474
AT1G04330	5.34532478	4.637769316	26.73697729	5.72940744	18.03419184	11.58102165
AT1G04340	460.8161571	378.2838208	415.7097524	258.2823324	415.2843106	216.5639873
AT1G04350	1060.395421	733.3534328	1655.386772	657.6027236	1976.199837	746.8829589
AT1G04360	52.20338419	0.064160203	100.2304963	2.213289857	80.42087848	0.064520276
AT1G04370	1.39E-17	1.39E-17	1.39E-17	1.39E-17	1.39E-17	1.39E-17
AT1G04380	2.116053863	8.63248884	0.676173505	4.582179257	2.100307461	3.168335262
AT1G04390	534.0635432	1658.79921	601.6118418	1443.718244	581.7165864	1218.273037
AT1G04400	5272.121769	8817.699795	4170.273459	7165.094646	4332.106746	7624.438416
AT1G04410	22179.72191	14502.72458	14010.00609	18040.08398	13996.21289	19632.15214
AT1G04420	3825.447042	3762.953739	3313.77472	5582.532362	3091.655688	4768.784608
AT1G04425	69.14405041	3.074827119	51.50832684	6.747298927	66.56720525	1.698278011
AT1G04430	7495.52602	2938.941371	2306.144986	1949.991653	2574.978507	1206.579176
AT1G04440	2220.30093	1311.402429	1841.213895	1251.444213	1808.240743	1058.206354
AT1G04445	0	6.108818219	3.213103492	9.110745538	0.612763189	11.72765019
AT1G04450	1.39E-17	1.35048675	1.39E-17	0.012515459	1.39E-17	0.036520474
AT1G04457	1.365035291	2.920533681	1.503011281	1.184005387	1.353762446	2.926359625
AT1G04470	1.528045194	14.34060708	0	0.074679881	0	8.853488305
AT1G04480	2867.491268	16151.10368	2885.927395	16282.37795	2387.182386	14381.93568
AT1G04490	5.373150044	2.674383536	9.771060101	0.022592988	23.90275172	0.067060112
AT1G04500	6.696100494	4.125695093	0.648997436	1.172435728	0	0.113355669
AT1G04501	1.39E-17	1.39E-17	1.39E-17	1.39E-17	1.39E-17	1.39E-17
AT1G04510	948.1348787	1349.97884	1005.988116	1740.616403	826.417915	1404.927721
AT1G04520	195.3575305	28.36157954	277.6676355	54.57638423	316.2464564	51.80066889
AT1G04530	2465.881208	476.4737563	3628.650575	1246.877896	4147.108525	1649.027433
AT1G04540	5.378001692	4.566719368	19.892646	6.813323831	12.45124951	5.956250712
AT1G04550	737.0941898	287.0868374	1474.107259	498.2742907	1599.699152	484.5137942
AT1G04555	104.7791338	76.71876812	92.54540926	62.57458907	72.69313589	40.26398571
AT1G04560	0.464243708	1.850488691	23.03398874	3.524249	13.18006259	41.84009384
AT1G04570	8.093602729	511.5477178	78.28917865	409.6030009	75.74138533	511.2439746
AT1G04580	1.217105113	236.2403831	6.145889836	176.3308836	5.607501208	70.03784249
AT1G04590	443.9640803	538.279826	575.0827683	746.2687628	529.7187068	495.1133067
AT1G04600	3.982813564	230.4351049	12.96186215	168.3928786	13.26880804	120.2812094
AT1G04610	29.11403918	0.16841528	68.34353201	6.724097571	68.72885734	3.046451889
AT1G04620	397.3994527	1092.378426	236.6037725	772.5009752	272.4221755	560.410117
AT1G04625	42.58473456	104.9022419	36.35910155	87.61980795	42.98790628	80.14580852
AT1G04630	893.7621036	1818.49114	691.089014	1443.739537	642.6639624	1553.095914
AT1G04635	45.24739849	311.9034439	65.24629017	275.3282244	73.5628902	237.2422705
AT1G04640	1919.408187	870.5784922	1361.711005	378.932798	1534.375204	638.7289914
AT1G04645	1.39E-17	1.39E-17	1.39E-17	1.39E-17	1.39E-17	1.39E-17
AT1G04650	93.34031471	51.99676566	218.5564064	94.38938232	224.0539476	82.96690977
AT1G04660	17.42053579	0.265766536	24.37953131	12.48860877	11.63213355	17.39827436
AT1G04670	1.39E-17	1.39E-17	1.39E-17	1.39E-17	1.39E-17	1.39E-17
AT1G04680	1130.524842	230.3502037	751.0111736	119.5170748	626.6665995	130.5767498
AT1G04684	1.39E-17	1.39E-17	1.39E-17	1.39E-17	1.39E-17	1.39E-17
AT1G04690	3549.663665	3039.931011	2929.881049	3388.011471	2943.982421	4226.274497
AT1G04700	79.58267392	187.882587	81.17421803	204.797443	70.65976905	235.5704568
AT1G04710	460.0763002	316.5288429	499.1981904	351.5589589	448.5619911	419.3009052
AT1G04720	1.39E-17	1.39E-17	1.39E-17	1.39E-17	1.39E-17	1.39E-17
AT1G04730	114.4501435	496.8689472	132.775901	655.2633367	119.2219842	458.0528188
AT1G04750	1701.531332	12302.69952	1530.187507	14819.33015	1350.600245	15417.661
AT1G04760	22.2219376	14.79776912	39.55624513	11.41967921	25.57776428	16.25119138
AT1G04770	806.9370251	4432.876023	1348.137589	7960.318903	1608.031057	12613.56416
AT1G04778	1.907407788	4.712848079	11.65176813	18.06561003	3.328682041	6.149741587
AT1G04780	2589.021742	4772.699516	1724.350445	5873.794894	1737.489049	5314.134651
AT1G04790	1078.038868	369.6605834	917.1721346	369.7541859	926.9834719	363.115358
AT1G04800	13643.96212	1395.748822	2815.925897	799.8777832	3627.480065	2037.30395
AT1G04810	2326.421574	39048.45957	1870.029363	31650.0829	2012.11289	28686.75374
AT1G04820	4645.797989	2509.174907	4444.945417	2885.162081	4051.977815	3774.259673
AT1G04830	499.2237096	1083.900543	482.5019165	1281.036219	399.292989	1566.260542
AT1G04840	41.86157904	91.52988593	53.94324438	88.70719627	31.06521823	40.33575762
AT1G04850	2639.198767	5290.031753	2402.638694	5143.418409	2197.213627	4122.794161
AT1G04860	1493.451001	3059.030529	1308.638755	3406.174112	1360.351394	2489.751322
AT1G04870	406.9826322	1645.51869	480.9958067	1638.236563	450.6672383	1132.37472
AT1G04880	8.95634414	1.812627163	16.78534399	3.5040833	11.03062188	22.85772007
AT1G04890	1.39E-17	5.948346646	1.39E-17	5.703416285	1.39E-17	5.961218377
AT1G04900	185.697365	137.6645697	212.4595381	229.7403428	155.2169714	135.0289837
AT1G04910	725.4414666	583.9895397	634.95666	527.8974702	637.8520535	514.2976618
AT1G04920	52.24091708	219.9909894	88.09285523	141.0972984	63.73551758	93.65261534
AT1G04930	71.19318699	489.2137742	83.49753911	370.9000274	57.44175003	290.6620318
AT1G04940	2637.857173	4066.008882	1871.529953	5227.598127	2048.845176	4998.452467
AT1G04945	2788.663074	4141.413866	2026.300545	5377.769259	2170.182093	5079.960951
AT1G04950	599.7678555	1058.749954	515.8429467	1568.805525	531.0780758	1105.618906
AT1G04960	989.3691331	2519.435828	802.6002522	2855.555059	884.0129763	2600.791298
AT1G04970	1047.275693	3638.742994	1009.742064	5161.596968	1033.78612	4429.436367
AT1G04980	351.7957617	7697.034447	429.3897082	7209.443848	468.0559282	6572.32641
AT1G04985	1249.837855	3947.648589	981.6567381	4220.771161	906.1438693	4073.784945
AT1G04990	393.2297748	243.5585304	246.4885239	134.2853479	231.4678636	90.71004982
AT1G05000	255.5517856	1164.76719	264.0352279	779.3278509	189.1742186	513.0302546
AT1G05010	40645.86534	21303.33236	11123.21831	13530.37235	15485.50459	9151.02651
AT1G05020	192.114656	98.93247454	17.2230696	47.86837598	12.18788298	94.75311391
AT1G05030	434.9749193	454.0393884	408.890832	734.8617787	395.1731558	397.3634036
AT1G05040	0.703366352	0.035484326	0	1.111532349	0.697972569	0.035678839
AT1G05055	455.2531161	627.0083995	361.8176895	752.0016827	404.8975343	757.2447847
AT1G05060	284.0623798	656.5454527	379.3449434	757.6870239	369.5732322	709.8692776
AT1G05061	19.34921531	40.88655497	54.03130181	17.12069835	33.92681052	10.70551808
AT1G05065	5.327482024	1.58676332	31.25396394	4.464418996	26.43330334	0.127695159
AT1G05070	483.0653366	557.4870346	626.6746244	595.017148	565.0738998	653.4951443
AT1G05080	1.39E-17	1.39E-17	1.39E-17	1.39E-17	1.39E-17	1.39E-17
AT1G05085	1.39E-17	0.036327963	1.39E-17	0.01251773	1.39E-17	1.352652819
AT1G05090	46.85573144	44.14813989	44.03620523	18.28960986	23.394734	35.54547018
AT1G05100	18.26438037	209.9307027	13.63600563	152.5030443	8.863800806	222.2216547
AT1G05120	711.4101251	560.5307026	770.7813393	707.6421329	779.3346433	832.7253151
AT1G05135	18672.62376	4298.539958	1601.285073	952.3395226	2302.387648	722.1126551
AT1G05136	0	1.35048675	0	0.012515459	1.519427637	0.036520474
AT1G05140	1354.387972	2397.989438	1798.777027	1695.171884	1889.459378	1775.424125
AT1G05150	1790.892613	865.0536647	1492.981854	1116.042612	1610.660169	1001.799882
AT1G05160	376.986998	409.5142185	411.9520483	392.4985299	375.0700526	320.2339831
AT1G05170	147.7648336	1843.786007	498.5708455	2258.26641	423.7117346	1938.393446
AT1G05180	1154.841386	878.3347155	927.7751382	1081.913741	1042.105164	946.9918798
AT1G05190	14598.64414	15094.02584	10602.89565	15851.20485	11529.25904	15666.67953
AT1G05200	1045.037038	810.3402395	1761.634002	1053.46499	1784.088095	889.2037897
AT1G05205	277.856547	214.4694864	318.6700606	270.739336	236.3448619	203.1431397
AT1G05210	83.08881859	167.1080793	87.26780874	170.6574304	63.683393	161.5892814
AT1G05220	13.0631326	5.967057741	37.32089694	9.043293066	25.6334883	3.195881838
AT1G05230	597.6146603	342.9531988	593.9920556	277.6209942	662.867281	287.5659211
AT1G05240	1.286481788	1.39E-17	5.528194109	1.39E-17	0.546304691	1.39E-17
AT1G05250	1.39E-17	1.39E-17	1.39E-17	1.39E-17	1.39E-17	1.39E-17
AT1G05260	166.5982715	120.0572962	794.55381	284.3336261	480.4773422	189.7548192
AT1G05270	1025.680807	1153.249632	870.8977533	1035.310808	849.3154472	1188.483255
AT1G05280	3.992680777	3.225887105	12.20711621	12.41543801	11.86076337	6.051316002
AT1G05290	1.39E-17	1.39E-17	1.39E-17	1.39E-17	1.39E-17	1.39E-17
AT1G05291	1.39E-17	1.39E-17	1.39E-17	1.39E-17	1.39E-17	1.39E-17
AT1G05300	148.0678962	106.5114641	112.9793499	129.6673585	120.5959762	92.02916823
AT1G05310	85.80906485	11.94536441	95.57151566	9.165769892	104.0221423	20.48421059
AT1G05320	807.0266993	43.07008515	898.2122367	50.0904129	1103.207473	75.36750413
AT1G05330	0.588434803	1.39E-17	1.48365219	1.39E-17	2.879805087	1.39E-17
AT1G05340	195.4741206	3009.558776	206.3584342	1010.337858	178.1333179	837.6284721
AT1G05350	819.0441037	440.4544148	660.7508111	312.8967388	600.3687098	315.7673652
AT1G05360	154.7895458	477.4013233	347.5324581	306.0849966	342.601666	357.2227959
AT1G05370	28.08878054	0.036327963	18.93570867	0.01251773	11.61088496	1.352652819
AT1G05380	2935.938278	6240.579771	2312.314041	4766.8707	2709.663564	3952.414687
AT1G05385	518.038592	1368.915253	488.5347876	1018.239328	537.354293	825.6201848
AT1G05390	1.39E-17	1.39E-17	1.39E-17	1.39E-17	1.39E-17	1.39E-17
AT1G05400	12.3974705	40.21957428	26.63523948	76.21239407	22.19805117	88.73654235
AT1G05410	425.9517582	419.8157241	308.6966671	354.9700679	361.9069301	312.8197298
AT1G05420	4.733319705	6.882155608	11.4747267	1.193218675	8.299845288	0.148989163
AT1G05430	1258.941491	814.9000089	891.3576456	1349.258968	871.4749759	1348.455291
AT1G05440	43.88909914	8.450578933	56.90611424	2.331586966	57.56412385	1.707939974
AT1G05450	3.474232751	1.434941137	4.607214583	1.138202574	1.961839699	0.065771121
AT1G05460	475.380027	213.0153123	551.5180328	307.1185355	644.1872423	189.8627071
AT1G05470	174.3538758	9.230673349	374.0998465	15.99391826	334.9357692	45.31281576
AT1G05490	19.46905038	105.6962688	28.90383838	29.66797752	19.33014892	21.13137977
AT1G05500	1529.039256	2038.817417	1426.238206	1736.115128	1478.926634	1821.313385
AT1G05510	0	4.681381037	6.930483587	1.235563883	7.075587732	19.98515842
AT1G05520	1159.657335	460.051658	1241.147744	875.9419067	1239.031258	607.6652842
AT1G05530	5.343536528	8.977135991	30.60289231	18.07972651	15.18594904	3.292940573
AT1G05540	22.18359274	11.66520094	38.72508912	2.370299387	39.57643876	11.68966476
AT1G05550	0.494416542	16.98202342	7.664017355	2.362110271	8.469727236	1.7861674
AT1G05560	2375.206566	829.5772504	2549.820438	1176.317988	2702.749686	890.7192316
AT1G05562	498.3381918	223.3596021	912.7158906	316.2227842	879.9301866	198.7506238
AT1G05570	2648.174617	3230.354125	3319.1319	2613.242148	3116.673901	1836.311165
AT1G05575	36.39399934	38.35911697	29.57492539	40.91621133	20.66081308	18.08664355
AT1G05577	4.078457968	1.39E-17	10.83267298	1.39E-17	2.600396686	1.39E-17
AT1G05580	1.39E-17	1.39E-17	1.39E-17	1.39E-17	1.39E-17	1.39E-17
AT1G05590	268.6732488	41.59737234	387.6860498	68.22199909	409.827223	54.87228777
AT1G05600	401.4288424	745.1300605	392.9487954	828.1896739	431.2745145	462.6117871
AT1G05610	1.873543811	3.221860391	12.27458978	14.6321417	9.761759049	3.230139869
AT1G05615	1.39E-17	0.036327963	1.39E-17	0.01251773	1.39E-17	1.352652819
AT1G05620	404.9876528	227.7328729	339.8372807	207.0876962	332.7562382	251.8896684
AT1G05630	924.588285	228.9471424	562.0924388	135.4355414	475.503327	146.8465276
AT1G05640	66.96923471	10.53964715	87.30159511	19.29171637	62.31666427	13.42031796
AT1G05650	3.999169088	1.39E-17	14.58332537	1.39E-17	8.268414376	1.39E-17
AT1G05660	7.395879625	0.092389404	89.00647286	0.030861119	61.76261389	4.030338798
AT1G05670	186.9442428	325.2651297	325.4943327	402.679151	345.3708691	191.4571486
AT1G05675	69.88452237	10.06728398	4.335054001	1.226097095	5.967910874	7.35586468
AT1G05680	795.9916629	143.6788186	619.0056167	208.2133595	649.6330098	296.135737
AT1G05690	63.32397951	44.42134711	149.5345858	46.6542152	141.514627	47.44296193
AT1G05700	41.82533281	43.19656277	62.316587	98.93262072	34.53634325	91.79057448
AT1G05710	105.2767686	177.5455738	195.0711274	265.0214387	146.961069	163.1842268
AT1G05720	731.7747055	708.1571054	576.5350396	605.264116	533.8070227	597.2919817
AT1G05730	100.6467847	261.8263872	74.30916929	341.2849097	60.19659213	299.3884921
AT1G05740	0	55.91896443	0.804438675	42.09121173	0	19.60101967
AT1G05750	196.1895867	447.6301503	190.4082757	228.7298188	174.6719834	215.1064356
AT1G05760	98.51673997	91.81230366	75.82056797	111.4975232	69.9415948	121.467811
AT1G05770	57.99679761	75.4969342	53.10755439	70.57439	38.70710475	99.17183573
AT1G05780	125.8960868	165.5816138	62.10330974	159.2798826	61.57186598	139.4100489
AT1G05785	115.0819702	78.56895871	175.3002531	122.843897	151.1403513	112.6108557
AT1G05790	920.3030822	828.0640284	754.0833998	996.5931831	582.9950782	908.4478498
AT1G05800	2.29685615	5.393894099	0	0.037718399	0	0.114945745
AT1G05805	1432.115233	86.06663143	1001.369197	141.0943213	891.5560525	220.4747818
AT1G05810	473.8206221	1349.718856	135.6315133	921.5571242	131.5208758	973.7214705
AT1G05820	45.24140874	606.3265101	69.81686819	847.5354747	72.85255827	671.3799044
AT1G05830	1853.70785	754.1783689	1698.594539	1075.065728	1741.706491	824.0271387
AT1G05835	303.7288902	45.85492896	276.8844758	47.77973029	259.2592247	40.11969925
AT1G05840	993.6052096	742.1205095	776.0623748	633.6963564	702.2876866	532.1593521
AT1G05850	11981.82253	18603.75127	8559.84076	11311.94045	8777.26416	14205.55756
AT1G05860	303.6903434	495.4974507	268.5023863	687.1520283	337.0034952	749.758539
AT1G05870	522.754591	328.0294662	1046.239802	128.6578553	1053.991837	293.3270017
AT1G05880	2.116053863	0.109622546	0.676173505	3.352421678	2.100307461	1.550746701
AT1G05890	2278.933337	6299.934911	1964.877793	7608.731748	1963.566399	5612.094572
AT1G05894	4.652129938	136.0696462	22.15502595	150.1651688	16.6754413	126.0613842
AT1G05900	366.3564043	400.7878341	726.0772287	571.0631232	767.647309	370.6378508
AT1G05910	869.1280797	1271.559642	1275.329352	1659.814188	1229.358545	948.6425257
AT1G05920	0	1.714662691	1.632700413	5.665388154	0	5.835737102
AT1G05925	1.39E-17	1.39E-17	1.39E-17	1.39E-17	1.39E-17	1.39E-17
AT1G05930	0	3.217711088	0	2.36215517	0.744193813	15.65357604
AT1G05940	565.4860168	702.3126348	688.1344284	830.4685107	549.081019	535.1639573
AT1G05950	88.6586158	51.74831477	101.7061091	59.12798623	67.83160808	35.78089863
AT1G05960	1235.136651	3113.631387	1064.358028	2378.90915	1025.429511	2548.944719
AT1G05970	296.8429775	400.6879134	191.0991693	433.4396694	205.8539096	327.6503958
AT1G05980	0	1.631919918	0	1.193246933	0.744193813	5.601241158
AT1G05990	2.802219269	229.4053031	3.880283047	16.058367	0.547062782	24.15178565
AT1G06000	118.4233894	248.1384331	493.2794496	129.7607586	412.6280321	161.6400377
AT1G06002	92.71671807	109.0581493	146.4530936	81.89494464	144.9496486	24.12780967
AT1G06010	306.5037151	660.5290939	299.6566826	329.985766	272.4350814	321.7964382
AT1G06020	6.217831658	9.878209688	6.009478513	0.062588907	9.082549373	4.508132045
AT1G06030	2.804554489	161.3221325	2.246744999	222.9673664	2.024810736	205.9909746
AT1G06040	2928.05734	4908.480441	5422.922387	2953.46384	5223.878003	4216.010884
AT1G06050	203.9146231	98.92116098	146.3369737	68.29979233	184.4256635	71.24402785
AT1G06060	667.5082805	372.6446538	578.8242557	384.545345	533.8205562	397.1665998
AT1G06070	467.7460607	2472.142827	523.4781333	2756.587567	474.2234775	2821.540004
AT1G06080	1518.696837	164.4313449	928.5012007	326.4937098	1050.379725	367.3355396
AT1G06090	24.18831629	8.841825944	67.5387412	5.736217087	91.04289283	8.860782894
AT1G06100	32.74371461	8.858639776	29.50216043	9.092649282	47.95516581	6.084586315
AT1G06110	1050.068478	1178.422934	1016.571431	1265.095005	1032.397503	1195.944742
AT1G06120	6.012640239	2.909673364	51.09783597	3.377904081	29.10136048	0.129240889
AT1G06130	668.1675986	774.9622479	624.3432086	1296.912454	629.5432251	1135.130346
AT1G06135	1.39E-17	1.39E-17	1.39E-17	1.39E-17	1.39E-17	1.39E-17
AT1G06137	1.39E-17	0.036327963	1.39E-17	0.01251773	1.39E-17	1.352652819
AT1G06140	32.01706127	20.77530758	44.02667967	32.90685512	40.90409159	12.14883952
AT1G06148	2.604578418	1.35048675	6.812812883	0.012515459	10.58011419	0.036520474
AT1G06149	984.4060479	193.8314712	1090.184885	310.5182102	1044.88068	182.4566654
AT1G06150	1061.209188	624.275181	1172.878974	1364.051371	1116.295024	1600.230694
AT1G06160	245.9007864	13.31818406	16.45894495	23.73984595	17.73384978	0.284096249
AT1G06170	3.351970001	4.023862841	6.063173569	0.030849318	7.713949027	0.092882421
AT1G06180	135.3084474	362.9558021	209.4169365	95.66374675	210.8230899	90.75637716
AT1G06190	2233.528408	7639.332646	1980.045598	6607.621376	2139.710332	6064.050659
AT1G06200	1709.202285	5218.961592	1540.803178	4334.542413	1433.819735	3248.533165
AT1G06210	832.8301485	2108.487485	1083.350438	2642.813972	1236.33308	2751.853729
AT1G06220	1850.159927	4292.121776	1952.749721	4565.482087	2186.20649	4150.873802
AT1G06225	0	1.39E-17	0.804438675	1.39E-17	0	1.39E-17
AT1G06230	2492.520546	5711.399617	2524.777977	4570.069594	2677.779347	5368.942426
AT1G06240	263.7722757	1099.931415	437.0394767	868.0757951	394.537961	908.4840409
AT1G06250	5.368880594	163.7387785	18.30187486	86.51144518	16.7114925	68.44236417
AT1G06260	6.089143055	27.96562238	13.65938672	18.24664483	18.17857967	20.82956283
AT1G06265	89.29221752	25.20841336	106.9711229	36.34430298	106.7786584	18.01813172
AT1G06270	67.5214216	35.55070653	139.6311895	61.30688285	154.0353953	13.72508372
AT1G06280	1.39E-17	1.39E-17	1.39E-17	1.39E-17	1.39E-17	1.39E-17
AT1G06290	3318.611699	2747.087309	2121.104417	2531.35072	2628.51884	2975.634869
AT1G06310	4.111079447	10.05911512	8.49473623	2.354689152	2.62197054	5.975887661
AT1G06320	1.322302555	53.36522894	0.665876963	65.98546173	3.624433714	68.14448122
AT1G06330	0.575964674	2.674383536	1.467126031	0.022592988	3.622848001	0.067060112
AT1G06340	1.528045194	1.39E-17	0	1.39E-17	0	1.39E-17
AT1G06350	84.76494469	25.70864719	29.43238124	3.508904667	40.09546654	1.82727827
AT1G06360	1332.814535	35.50140736	1383.76746	10.356651	1422.778319	57.34313912
AT1G06370	103.4938154	17.96217586	55.27540612	30.69065437	63.70151252	28.13282886
AT1G06380	198.2632677	112.4859296	203.3094597	142.1955513	191.328456	126.0077847
AT1G06390	1904.060778	1098.535073	1377.65528	1075.109294	1392.9	1000.363278
AT1G06400	2175.052299	8631.316089	1234.239128	6690.674485	1241.011499	5549.899244
AT1G06410	19786.39882	22882.2801	8972.484563	11251.64455	10688.84024	9982.338891
AT1G06420	74.60203505	147.8500889	92.5400275	138.8096362	106.8318717	133.4457491
AT1G06430	8427.8656	22799.76339	9056.805154	15557.72464	9655.839639	18027.38202
AT1G06440	93.5947362	255.8711092	76.57873767	226.4443906	76.90781292	343.6532822
AT1G06450	237.3722609	425.9533319	239.727313	587.0137769	217.6635062	489.0850867
AT1G06460	3671.100899	6393.224522	3593.730967	10339.13355	3456.394717	8515.028605
AT1G06470	695.4128633	1445.894036	678.9945941	1158.178531	564.3169021	1154.498136
AT1G06475	173.6874068	80.97015012	39.26720429	55.74784461	34.41861408	22.60543503
AT1G06480	1.39E-17	1.39E-17	1.39E-17	1.39E-17	1.39E-17	1.39E-17
AT1G06490	168.1740816	212.8901439	216.9918444	272.9702891	206.6194199	108.5125853
AT1G06500	294.6142064	97.60027248	282.9443408	103.5207858	303.6845276	83.11297174
AT1G06510	664.7004564	365.2943575	561.3563789	470.9712477	597.6485707	369.0929868
AT1G06515	228.4370003	125.4765192	135.7034319	78.54560212	155.2412062	81.64417548
AT1G06520	49.03133537	20.68448301	27.98488278	17.09440625	27.6220344	19.29632986
AT1G06530	2249.583048	1851.211982	2029.36145	2309.470145	2170.218105	2237.673229
AT1G06540	0	7.539616016	5.655509806	7.999668233	0	13.16297407
AT1G06550	702.9444243	145.172345	1115.269255	234.365325	1027.583847	300.6173568
AT1G06560	842.872362	646.1416106	518.0825522	717.8589656	497.0294081	569.1746128
AT1G06570	4451.831653	4846.490674	2839.57111	4303.837133	2753.948428	4310.916452
AT1G06580	200.5455465	22.18732798	111.4235371	20.4953581	119.8517389	20.7982432
AT1G06590	156.2801564	177.3640536	224.5941289	153.6017811	209.4008409	139.4181083
AT1G06610	1.39E-17	1.39E-17	1.39E-17	1.39E-17	1.39E-17	1.39E-17
AT1G06620	117.8743376	314.7116725	168.4438031	187.7693235	166.4302142	209.0732913
AT1G06630	1121.357403	1530.383647	901.2398311	1952.237657	853.4586041	1853.866446
AT1G06640	1642.041956	3472.964209	2411.810438	2952.289216	2108.516427	3175.758079
AT1G06645	504.8041341	408.1745994	430.8651996	519.8958028	474.9351348	426.8681902
AT1G06650	1855.079862	1590.861405	1833.643984	1420.977235	1886.633512	1510.09569
AT1G06660	49.5899674	16.40612912	46.26623941	8.064796886	39.44164045	35.07131821
AT1G06670	1541.535321	1873.353816	1886.782363	2557.444748	1843.660875	1686.566372
AT1G06680	99957.96474	44358.1417	77385.80432	80795.25143	80832.01852	97802.21769
AT1G06690	1640.663864	1267.354521	2043.055919	2073.979603	2160.55869	2602.014327
AT1G06700	2396.942188	3335.318407	1965.628159	2523.378107	2001.005638	2000.771836
AT1G06710	247.1412862	248.3579048	247.3057844	263.9167178	237.7868495	167.6748799
AT1G06720	1621.927529	9608.786463	1413.336896	10465.44655	1411.64754	8793.69714
AT1G06730	421.6927175	677.1845882	431.6696569	655.3160982	389.6186873	678.7421132
AT1G06740	122.7846962	286.6365594	179.8651936	193.4401629	137.9261579	178.0010217
AT1G06750	28.46894816	110.7915697	55.47401622	108.0575859	42.969514	61.02619551
AT1G06760	4504.740681	213.3294019	4435.835613	558.6242579	4385.516351	1035.309048
AT1G06770	177.2850613	171.3618511	184.3210858	141.0775226	209.41794	99.51512195
AT1G06780	488.7022447	507.2115432	518.9146293	590.4450753	488.0946122	529.097161
AT1G06790	114.3814904	145.0367678	188.9917657	177.4798352	138.6202984	188.1647575
AT1G06800	457.5315225	134.5440855	238.1178735	116.0724983	227.977306	131.9051767
AT1G06810	0	2.915087058	0.804438675	2.285864472	0	1.597401289
AT1G06820	1853.010627	324.1139121	1602.985212	574.5348063	1825.627523	810.3099615
AT1G06830	167.9475272	16.1966529	56.75237991	10.29081226	52.49291281	14.81329935
AT1G06840	731.7186222	1447.593072	663.793593	2039.815429	646.1687091	1604.97846
AT1G06850	152.2497889	217.3408999	122.0946367	220.7056379	123.361597	180.9203032
AT1G06860	1.39E-17	0.114331061	1.39E-17	0.03773481	1.39E-17	5.402836325
AT1G06870	384.6656223	825.0639905	428.6489553	981.7904272	378.5305094	747.0067498
AT1G06880	1.39E-17	1.39E-17	1.39E-17	1.39E-17	1.39E-17	1.39E-17
AT1G06890	1415.291663	1667.673461	1067.361224	1195.742081	1187.698426	1496.737818
AT1G06900	1843.984519	3064.826383	1402.689724	2819.146964	1530.910869	1904.468077
AT1G06910	198.2183285	69.63927743	224.5497047	78.52183946	235.7534764	100.653473
AT1G06920	1.39E-17	1.35048675	1.39E-17	0.012515459	1.39E-17	0.036520474
AT1G06923	6.23832148	4.478857465	6.025029351	4.560605316	7.650445799	4.488523306
AT1G06925	1.39E-17	7.554862163	1.39E-17	15.83694528	1.39E-17	6.154661089
AT1G06930	0.475917856	0.18560378	15.41323391	2.331637235	9.020543047	9.790449359
AT1G06950	6438.116147	4225.672623	4728.624619	4956.847652	5439.432573	5331.839845
AT1G06960	285.5350354	71.18427071	282.9534182	120.5522749	290.5014978	97.83716963
AT1G06970	1.166409953	28.04472196	14.61045677	35.19570139	9.734411598	10.7225949
AT1G06980	75.21793597	2.777489984	127.4442168	0.030853251	168.6379829	1.508666768
AT1G06990	0	2.674383536	0	0.022592988	1.519427637	0.067060112
AT1G07000	438.1482974	1123.289424	147.7864623	574.5813355	144.0224721	520.3920479
AT1G07010	1447.851626	3712.528415	3082.472035	3584.822215	3171.550987	3609.954292
AT1G07020	428.8421738	215.9434917	254.0608831	245.7341872	261.2968108	226.7804366
AT1G07025	1.39E-17	13.25063841	1.39E-17	3.512944399	1.39E-17	17.49441514
AT1G07030	567.5717926	3755.505219	632.7078442	3591.677389	647.6031745	5432.473343
AT1G07040	1226.942475	1003.904898	605.2925361	878.3126886	652.3372375	994.368454
AT1G07050	71.00616428	768.845575	117.5352809	871.4360548	203.4071611	625.5249994
AT1G07051	1.39E-17	1.39E-17	1.39E-17	1.39E-17	1.39E-17	1.39E-17
AT1G07060	0	8.470181341	0.804438675	0.059705119	0	4.46843515
AT1G07070	330.9371244	110.9537843	352.7942813	111.5101225	271.7073037	122.9893902
AT1G07080	1341.848433	3063.49917	1644.010068	3524.495195	1637.737235	2793.499477
AT1G07090	286.318413	31.31582879	223.7540421	57.99578545	219.0328166	57.70987041
AT1G07100	0.748775735	1.39E-17	0	1.39E-17	0	1.39E-17
AT1G07110	8250.569672	3238.108565	7688.93517	4442.613114	8061.759653	4961.306704
AT1G07119	39.7406717	143.3926626	39.40224633	164.920931	49.27080841	87.69690117
AT1G07120	15.9763768	23.55163105	22.81158099	20.47765856	17.27770977	13.54901898
AT1G07128	116.2175806	41.41544046	46.15094106	22.84029828	42.11190575	56.06490576
AT1G07130	62.92752746	125.6164613	43.93904569	129.6707261	43.59927293	77.3025117
AT1G07135	2420.169006	496.2323741	112.8027155	150.2723745	117.5710817	213.6108165
AT1G07140	3785.014402	16023.86252	2770.557008	14066.19742	2530.689864	11550.08805
AT1G07150	185.3260204	171.3536515	84.10714361	122.900118	63.58750963	114.2595607
AT1G07160	10.65522045	44.54919327	5.238668169	50.09615807	4.017648397	79.78906723
AT1G07170	666.1486364	2752.987966	498.3790845	2891.961931	499.8461736	2479.320911
AT1G07175	0.504982458	1.39E-17	9.339816785	1.39E-17	4.103982704	1.39E-17
AT1G07180	4651.210814	1895.819401	7833.896574	4140.008155	8566.635124	6654.794721
AT1G07190	1.39E-17	7.334599557	1.39E-17	2.35470015	1.39E-17	8.717208368
AT1G07200	761.6636679	1657.376053	957.4550439	1439.181195	800.7914058	1511.590668
AT1G07210	668.8607703	2300.510623	663.0525606	2185.473238	612.1915219	1824.355233
AT1G07220	319.065232	215.729562	310.2712058	169.5319105	296.7170662	140.9582304
AT1G07230	897.8333023	940.3231456	958.1677561	1001.137324	965.8471602	730.7453082
AT1G07240	684.4309836	136.2777859	390.6269047	237.7459212	334.0501729	228.152297
AT1G07250	1499.661008	745.3841603	1746.428755	960.2181344	1662.676319	1326.099965
AT1G07260	67.00466561	35.64771833	72.0820105	44.37895225	60.25548622	51.78193627
AT1G07270	13.89843388	4.395864184	16.69342713	3.430002275	15.93176747	3.059312449
AT1G07280	2725.805396	834.2216951	2135.559596	1647.355621	2208.319605	2311.453015
AT1G07290	31.34613716	42.59788407	36.40541546	22.80493112	38.14428355	22.41548289
AT1G07300	87.93062079	118.1274426	105.4897681	79.67830111	80.35119182	83.10569433
AT1G07310	1278.52908	1791.953475	802.57668	1938.581183	811.8351106	1473.157484
AT1G07320	13052.87415	14703.58515	9144.008718	12299.40574	8773.775785	12061.27728
AT1G07330	4.627219526	1666.448914	19.69611799	2038.727157	36.39115689	2573.92506
AT1G07340	1.39E-17	25.21522577	1.39E-17	27.31288173	1.39E-17	28.16623089
AT1G07350	900.5395236	16055.22092	1423.290195	21921.83576	1254.299804	28965.02345
AT1G07360	1179.196874	2621.711596	1240.374036	4240.143488	1368.720925	7580.980737
AT1G07370	136.7001493	544.0852588	236.7727928	599.5298286	196.9067473	400.3098209
AT1G07380	397.1740788	216.0897618	523.4889266	404.944659	506.8561579	274.2510656
AT1G07390	130.5678706	29.63346438	119.0788295	28.46715592	117.1337198	34.0512988
AT1G07400	302.211662	249899.6104	202.3918569	124260.134	606.3009288	200709.9944
AT1G07410	30.63839078	1543.753683	41.76792467	1877.186395	33.93032001	2624.251742
AT1G07420	722.6507879	1044.012943	645.5864415	1430.052152	614.2646905	1542.583737
AT1G07430	10.88467442	241.1055449	82.01944179	236.6711577	98.69685447	324.4160401
AT1G07440	1058.443482	1512.052437	1046.922875	612.1470214	1040.714625	683.3843263
AT1G07450	240.0568753	43.10409066	336.857033	45.56553169	347.4115814	92.99679349
AT1G07460	0	6.292430557	0.804438675	17.10559729	0	37.97168471
AT1G07470	217.7521644	390.4520155	283.7651232	406.1793197	251.6672528	540.772749
AT1G07473	0	79.49515843	1.588795306	22.86028818	0.662334429	54.83776181
AT1G07476	1.39E-17	25.1466716	1.39E-17	20.51635426	1.39E-17	26.64545718
AT1G07480	239.4448337	697.8746261	284.535469	621.1998117	211.3885739	729.0852854
AT1G07485	6.078495252	23.78991015	12.8611823	10.34822194	21.71979446	49.85585729
AT1G07490	19.35910739	16.11989505	39.4860052	3.516260555	43.08343115	17.5638093
AT1G07500	13.10592865	4549.280879	21.23318072	3510.898022	27.15494655	4098.967588
AT1G07510	1005.317621	3736.208709	1245.72023	3905.636082	1216.858459	3703.324001
AT1G07520	397.9665266	601.8071404	382.3428941	784.9466063	362.5825819	465.529322
AT1G07530	1295.787241	3582.600716	1425.494962	5084.25404	1526.112434	5392.560295
AT1G07540	1.39E-17	7.061020546	1.39E-17	1.206915972	1.39E-17	3.067826023
AT1G07550	1.830263503	1.746409421	47.30404413	4.582237084	30.548349	10.00157116
AT1G07560	32.55147524	0.197951806	145.8619047	8.98835094	100.5498169	4.506435194
AT1G07570	731.8056063	324.7903598	481.6634052	133.1811878	536.6031649	129.1944658
AT1G07580	1.39E-17	2.777489984	1.39E-17	0.030853251	1.39E-17	1.508666768
AT1G07590	28256.55169	40123.51711	43700.85534	45078.01971	40672.24932	45248.33893
AT1G07600	14944.75694	20424.04883	23047.99643	23309.78533	20048.01468	23740.03425
AT1G07610	2786.276181	1274.784047	7589.723559	2416.40936	5866.594872	2945.800376
AT1G07615	395.9613134	644.6161661	288.2309707	721.2545546	280.7297239	447.7551693
AT1G07620	76.83979223	73.8142861	53.01311834	61.44444466	72.11633914	47.60779485
AT1G07630	751.9725871	198.3103986	667.5835524	309.4114017	653.1004725	253.4469438
AT1G07640	319.6083674	408.1030547	577.3984569	472.1113475	526.985517	339.5131939
AT1G07645	0	41.29481331	3.172502609	22.82419519	1.35206933	38.4837174
AT1G07650	2115.743183	164.1010335	1123.471235	152.4606031	1062.097493	142.3530204
AT1G07660	328.1837523	125.5193746	277.6289352	85.36535169	271.0470273	87.55661262
AT1G07670	1442.428946	19502.84754	1483.904614	18440.55563	1577.408569	18134.0708
AT1G07680	1.528045194	4.223134485	0	0.043519583	0	2.931831221
AT1G07690	0.748775735	1.39E-17	0	1.39E-17	0	1.39E-17
AT1G07700	1391.454261	1330.610276	1532.478716	1072.860159	1485.171621	1215.193496
AT1G07702	2.085972899	1.39E-17	2.283762885	1.39E-17	1.308857767	1.39E-17
AT1G07705	755.4567546	140.7141416	691.8668612	317.3042387	662.8062435	164.676133
AT1G07710	2.579687614	2.965631322	16.99010891	3.398647606	5.410326155	1.629581723
AT1G07720	1032.086289	289.5832663	558.2585824	267.3178056	675.9586447	101.1478655
AT1G07725	46.71485408	125.6674842	69.90951121	110.3794327	37.30129934	118.5907612
AT1G07728	439.8571469	447.9935778	433.9405191	400.4866329	392.3872901	440.1471981
AT1G07730	36.80924307	60.52144873	104.1561357	61.40253105	51.19653164	29.93399742
AT1G07740	152.1236594	174.4349493	203.3604571	176.3287834	168.4457356	127.6230931
AT1G07745	196.8967375	38.7117228	184.3324632	75.04881148	171.8979324	68.12103991
AT1G07747	1.39E-17	1.39E-17	1.39E-17	1.39E-17	1.39E-17	1.39E-17
AT1G07750	730.8941961	168.8356718	1053.047193	329.8874146	977.6511911	306.688166
AT1G07760	1.39E-17	1.39E-17	1.39E-17	1.39E-17	1.39E-17	1.39E-17
AT1G07770	6832.515466	14155.07975	6873.394347	12677.10329	6960.693594	11511.51075
AT1G07780	54.31558615	13.48339427	94.14339661	15.9556974	78.34080933	23.53564053
AT1G07790	564.6982963	470.3759908	890.6994356	614.35963	857.0292962	798.5762836
AT1G07795	0	10.20599436	2.206710588	9.082169067	7.279698677	3.240054113
AT1G07800	1.39E-17	19.24985621	1.39E-17	12.58145137	1.39E-17	25.0218477
AT1G07810	1423.649314	3106.276413	1197.872968	3039.854865	1212.649498	2228.961237
AT1G07820	1330.045653	462.9876764	1206.213071	772.4394318	1383.96307	634.2812666
AT1G07830	285.6262771	708.1497547	243.5131878	640.5185871	190.5582184	545.4776787
AT1G07840	428.6247391	455.4006822	507.5475658	491.4642346	480.4855745	388.3900628
AT1G07850	0	147.910355	6.285624812	155.8678641	2.734463736	152.6743658
AT1G07860	0.668231116	70.92309008	1.588728981	42.16760474	0	76.94354245
AT1G07870	527.8674208	3696.321155	444.5310824	3626.928508	439.5381641	4423.414055
AT1G07880	113.8460746	51.6854239	111.5457115	53.44446924	73.35708853	29.89176231
AT1G07885	6.968841846	36.734882	8.390835713	27.30930477	4.738265324	15.10887449
AT1G07890	10660.77352	33890.11354	9642.484001	36424.86804	8823.724617	30103.42638
AT1G07900	10.14734272	3.229831793	2.156478439	10.19451671	1.200105551	8.83932811
AT1G07901	6.205953616	13.09094376	9.146328853	9.110683623	6.883700479	4.704411839
AT1G07910	754.0218628	2685.313377	764.705832	5857.872955	762.6792421	7745.595698
AT1G07920	2262.771947	7204.794359	2948.167849	8351.649625	2521.740729	7425.863537
AT1G07930	3930.752533	21388.03534	4944.922795	25684.09979	4893.09869	24390.61196
AT1G07940	1829.88302	5414.343771	2479.32769	6101.341764	2068.275958	5960.22492
AT1G07950	277.9202424	975.7554554	241.9866555	912.4146172	213.4734499	715.9233027
AT1G07960	475.3820659	1039.244322	622.8820525	783.882519	563.6896748	699.6174515
AT1G07970	400.774002	300.1039176	384.6295796	308.2940078	332.0471291	212.1091094
AT1G07980	730.2600694	1923.376844	769.2523795	1508.570948	829.2735453	1200.536666
AT1G07985	94.465863	35.54301402	50.74259382	34.15437791	44.22334266	39.98804891
AT1G07990	1899.01712	1682.611406	2216.784141	1808.909148	2287.426817	1868.682677
AT1G08000	123.4570425	138.822628	199.600949	111.5003156	155.2760585	78.77142051
AT1G08005	1.392301929	4.360258476	2.365548316	0.052735869	0	5.689678141
AT1G08010	259.6304753	345.7075961	367.237678	204.8280756	304.3529982	194.3213157
AT1G08030	623.4775739	193.9800909	612.2187147	479.9937526	578.221868	275.7666175
AT1G08032	1.39E-17	1.39E-17	1.39E-17	1.39E-17	1.39E-17	1.39E-17
AT1G08035	0	1.39E-17	3.974384454	1.39E-17	1.32748324	1.39E-17
AT1G08040	591.9962612	159.9053211	673.671394	242.3151473	721.8118081	259.2420228
AT1G08050	108.9192591	187.9959396	115.3392473	182.0971596	84.48564563	405.6326574
AT1G08060	744.1985275	2021.115739	859.5432949	1968.183442	922.8914118	1845.043907
AT1G08065	1.39E-17	1.39E-17	1.39E-17	1.39E-17	1.39E-17	1.39E-17
AT1G08070	49.64521651	567.5978638	34.82966416	361.83325	37.38108078	438.7111515
AT1G08080	2.060212598	1.39E-17	3.907411755	1.39E-17	0.556430195	1.39E-17
AT1G08090	24.97196565	0.092389404	5.161218727	0.030861119	1.835702048	4.030338798
AT1G08100	1.39E-17	1.39E-17	1.39E-17	1.39E-17	1.39E-17	1.39E-17
AT1G08105	1.39E-17	1.39E-17	1.39E-17	1.39E-17	1.39E-17	1.39E-17
AT1G08110	3082.474555	8285.69006	3430.628704	12813.5795	3491.794095	11032.76272
AT1G08115	184.3858645	596.9575309	234.6033938	133.2319515	46.86747651	459.3106451
AT1G08120	4.704860209	250.0577834	12.19764516	409.5126325	11.84894629	299.4307797
AT1G08125	670.253025	301.786195	672.9166195	423.1966573	621.9008412	391.2247128
AT1G08130	536.1098155	527.9030999	686.5822501	519.9425097	732.228882	626.7925703
AT1G08135	1.39E-17	0.036327963	1.39E-17	0.01251773	1.39E-17	1.352652819
AT1G08140	1.39E-17	1.39E-17	1.39E-17	1.39E-17	1.39E-17	1.39E-17
AT1G08150	1.39E-17	10.24287876	1.39E-17	2.367898976	1.39E-17	11.64857149
AT1G08160	143.7593617	50.43919288	188.1941393	54.64487582	145.5420356	82.79048424
AT1G08165	23.21701453	1.691247197	10.5064491	7.843624819	13.08586422	1.695833082
AT1G08170	0	14.90802395	0	8.056641247	0.744193813	29.21808116
AT1G08180	166.2342008	19.32458546	122.8390582	15.98359565	129.6010187	29.43361529
AT1G08190	4322.490899	3029.561036	4433.558045	3550.681047	4621.284437	3683.986576
AT1G08200	4228.230852	10280.05061	4561.786797	9289.138498	4402.857064	12507.14625
AT1G08210	545.3871435	2835.784595	399.0022363	3036.442201	359.7536303	2506.008056
AT1G08220	111.0176844	149.4074989	123.7101315	171.781997	77.52044605	152.7008402
AT1G08230	1008.186976	1514.750456	865.5657227	487.0094546	1038.671287	369.3728749
AT1G08240	1.39E-17	1.39E-17	1.39E-17	1.39E-17	1.39E-17	1.39E-17
AT1G08250	87.02459139	224.8478848	279.2978549	166.1775046	255.9390618	364.2405143
AT1G08260	591.4103717	69.54915185	548.5070873	59.20422217	421.4555587	85.84536296
AT1G08270	22.95846684	129.690742	34.21726677	71.70804721	22.7953701	41.83558154
AT1G08280	102.4435609	146.3347792	204.8910875	142.2052352	205.3068238	108.345431
AT1G08290	88.51326343	247.1307863	130.4729269	287.8720327	167.219308	472.4508762
AT1G08300	217.1869611	1353.999898	165.3239215	745.2293847	180.2312546	721.8892779
AT1G08310	493.6205095	157.5399588	66.54201876	53.54906276	65.58977493	38.89606489
AT1G08315	299.7623613	394.6545035	152.392276	208.2768734	134.3519495	389.6467547
AT1G08320	84.91956668	6.348785331	358.3066221	29.6595569	224.6290804	107.2387188
AT1G08340	75.29456475	18.07509607	120.713488	52.25448602	85.21722991	38.53021823
AT1G08350	241.5364977	38.52870083	279.2099417	50.02743288	225.969447	35.69846743
AT1G08360	4728.816296	10870.01157	5359.133235	12880.72981	5416.582379	12323.50133
AT1G08370	636.7095893	1014.301312	658.4886085	1121.738629	698.9124122	958.8816334
AT1G08380	106061.6094	17082.96092	82405.83587	45572.91463	77922.62109	73667.74358
AT1G08390	195.556636	68.11037846	178.2935578	69.423263	120.5025683	85.88029658
AT1G08400	179.4579852	134.7204128	141.0419499	205.8819813	167.7829817	163.0709863
AT1G08410	682.9079252	2695.417762	486.2266974	3301.519364	529.6765606	3088.305672
AT1G08420	2812.351227	4907.185543	2530.847112	5311.794583	2372.640996	4851.806187
AT1G08430	31.12537112	114.200043	283.1971	203.6764435	215.0226492	364.1129211
AT1G08440	1.320002839	16.22137795	3.108664335	15.91854452	1.308142178	10.55799821
AT1G08450	1574.455067	811.7218237	1287.382006	802.0699326	1415.133102	778.0562397
AT1G08460	776.4151933	2241.382264	708.5648844	2259.411597	631.5833317	1733.982195
AT1G08465	372.8098594	313.4222881	360.3276209	346.9595311	387.5837546	209.1802923
AT1G08470	511.742662	403.6158341	532.5626762	325.4135907	522.0793594	398.6273643
AT1G08480	2981.390638	1695.873743	2044.503507	1542.714539	2134.109792	1836.051011
AT1G08490	1060.561148	3294.065195	982.4307016	3097.89061	962.3493465	2703.104774
AT1G08500	86.5576447	36.80863602	87.23327366	29.58487611	81.77299309	19.50005985
AT1G08510	7345.180497	3721.387451	4192.232335	3648.52537	4447.850215	3393.631275
AT1G08520	7569.926494	1891.227045	5031.316215	2517.689376	5805.513616	3418.543573
AT1G08530	181.5539183	87.0750249	144.0802525	48.9855744	167.0833082	69.67864282
AT1G08540	3113.249184	1304.101032	2924.587168	1258.292756	2927.361204	1499.642934
AT1G08550	7770.928594	2120.454617	6601.005636	3758.859385	7362.156028	4272.156057
AT1G08560	907.063207	1283.041623	578.0080922	756.5964414	648.9252061	655.2287291
AT1G08570	1688.726404	8822.166491	3647.670299	7261.801315	3774.784415	8434.990911
AT1G08580	1070.327943	733.32642	1053.760907	713.324993	958.1762538	618.0669319
AT1G08590	61.19494992	44.61972675	201.1790585	64.86968768	167.1547669	96.06462264
AT1G08592	175.2283694	87.29256335	177.5151275	87.61771195	164.9749975	94.84335796
AT1G08600	1781.7066	2859.528963	2213.001407	3882.843235	2229.878781	2867.593132
AT1G08610	227.6555874	85.89656942	179.7472848	145.5377042	187.1574187	71.3684992
AT1G08620	952.932654	336.9472046	1253.3085	215.0720478	1268.188026	254.9655324
AT1G08630	1021.440424	309.9838178	128.7461712	118.3976914	165.4476613	123.2603764
AT1G08640	1591.157253	1441.86896	1556.727615	3006.849791	1682.104203	3421.512215
AT1G08650	201.4893916	894.6566512	1184.434104	1110.37636	998.5479879	1261.018075
AT1G08660	813.4302461	303.0593273	697.9286908	316.2533467	662.0999185	207.6779022
AT1G08670	11.59629869	1.700962003	60.04101907	3.44205415	61.86618353	7.129707383
AT1G08680	710.7174719	725.9572086	795.834946	773.6075239	723.8369957	606.2358322
AT1G08695	1.39E-17	1.39E-17	1.39E-17	1.39E-17	1.39E-17	1.39E-17
AT1G08700	1193.198926	3477.435087	1167.54792	3954.523752	1158.584843	2618.712174
AT1G08710	332.2964767	1256.714501	354.2793514	1177.503798	353.6004141	1107.065604
AT1G08720	1300.826138	2599.202849	873.8894759	2423.260451	983.8316855	2434.817601
AT1G08730	22.27897223	94.16255329	33.48675957	45.55587334	17.89417593	29.96766644
AT1G08735	1.39E-17	1.39E-17	1.39E-17	1.39E-17	1.39E-17	1.39E-17
AT1G08740	1.39E-17	1.39E-17	1.39E-17	1.39E-17	1.39E-17	1.39E-17
AT1G08750	268.7521796	136.1182791	291.309676	175.1739094	298.1415412	132.0057759
AT1G08760	734.4978202	334.3037906	693.3856806	472.110448	678.0711986	409.0385239
AT1G08770	264.6144321	424.2824502	256.411905	378.857416	233.6058572	336.5142071
AT1G08780	640.2440221	159.9088928	603.866015	229.8145476	581.6884612	276.9699878
AT1G08790	1.39E-17	0.066706037	1.39E-17	0.022599819	1.39E-17	2.678586477
AT1G08800	1066.788646	583.8017732	1208.539897	356.1426113	1141.257446	386.9065766
AT1G08810	469.2392051	379.9120934	354.2277203	403.8403894	386.159799	218.114594
AT1G08820	1193.225112	950.641266	1039.313064	674.6962511	1103.81112	973.5561578
AT1G08830	1490.616252	1873.181063	1486.178811	1830.500521	1555.904203	1175.380243
AT1G08840	166.1205308	269.2232667	202.5977687	346.9778262	158.016145	318.6331323
AT1G08845	135.4582248	406.5310561	139.6113856	326.5429786	103.205121	346.8322282
AT1G08860	9.548936427	5.670811606	0.621573461	1.200732133	0.515306178	3.028489285
AT1G08870	1.39E-17	1.39E-17	1.39E-17	1.39E-17	1.39E-17	1.39E-17
AT1G08880	1149.228088	1314.701422	1038.559689	2608.663311	1094.801104	2879.164607
AT1G08890	672.3834242	785.1881579	545.4133651	1046.625019	617.0749102	761.8231819
AT1G08900	762.5663943	66.58003559	448.2686956	62.5974482	503.3039997	72.59757781
AT1G08910	591.3100099	1647.323187	698.7335955	2759.988088	637.1745794	3221.485737
AT1G08920	463.4605404	1678.323395	705.5728235	2489.224049	725.3074278	2775.48746
AT1G08930	22024.65495	3808.813593	2347.806951	6626.88529	2392.518347	4601.399667
AT1G08940	314.9685833	751.4113397	218.4191893	1529.019028	236.3759445	1825.48258
AT1G08950	1.39E-17	1.39E-17	1.39E-17	1.39E-17	1.39E-17	1.39E-17
AT1G08960	256.8710549	479.073631	297.3932725	417.5640202	289.8154	540.8379671
AT1G08970	761.6530708	310.8252792	953.6485159	620.028622	872.9288401	807.3699322
AT1G08980	2850.97683	4530.2476	1359.396545	6095.627484	1347.06581	5059.270809
AT1G08985	1.39E-17	1.39E-17	1.39E-17	1.39E-17	1.39E-17	1.39E-17
AT1G08990	68.15189908	34.35243978	303.6335782	84.15414813	239.2690097	88.74663022
AT1G09000	68.9893434	121.4730894	116.1518045	203.6145957	90.79907286	188.1690335
AT1G09010	3042.070194	868.1542725	2530.827963	1624.561552	2578.583244	1514.441829
AT1G09020	1691.690706	1590.889422	1766.893507	1453.97235	1754.1977	1644.911031
AT1G09026	1.39E-17	1.39E-17	1.39E-17	1.39E-17	1.39E-17	1.39E-17
AT1G09030	1.39E-17	1.39E-17	1.39E-17	1.39E-17	1.39E-17	1.39E-17
AT1G09040	110.9290784	103.3244986	128.9539405	64.89643457	143.5586257	72.71967004
AT1G09050	117.191531	106.2850535	151.7320107	58.08988147	160.8928729	84.49580525
AT1G09060	2598.080015	4767.984876	1766.07397	3002.371514	1885.88927	3510.710201
AT1G09070	6362.329987	43707.2587	2336.518219	32294.03418	2066.722362	42954.32581
AT1G09080	44.15665826	2774.102326	20.35773616	323.2302817	27.66640895	553.135234
AT1G09090	80.7523418	37.07111187	226.1656356	40.96951829	222.6708188	45.90297922
AT1G09100	906.2393252	5378.675682	869.3884671	4186.665814	903.4369348	4153.872826
AT1G09110	0	4.215723697	1.632700413	1.183997635	0	1.600851006
AT1G09130	3896.581339	4289.344332	4278.809494	6409.641829	4165.037409	6935.195224
AT1G09140	1959.055523	35015.09292	2454.265059	26602.2343	2302.660288	24690.0754
AT1G09150	844.078675	1546.445415	836.0024998	1339.056226	933.9737485	1197.502745
AT1G09155	6.047743833	26.6547761	25.94052421	29.5705411	20.14762157	23.82013374
AT1G09157	2.648214797	685.805877	2.929608204	459.653294	9.269800042	395.8689225
AT1G09160	1143.74621	2371.499795	809.4263107	2389.109335	761.219061	1917.719012
AT1G09170	29.97919123	36.69519123	41.82510022	22.78352431	22.04278444	16.54820224
AT1G09176	1.472829245	1.39E-17	0	1.39E-17	0.663536225	1.39E-17
AT1G09180	19.27613209	12.11107855	80.4732327	23.88069593	100.0618203	27.9907924
AT1G09190	102.6717173	600.1981413	78.83506264	506.282509	89.41360481	459.5159714
AT1G09195	416.0846082	226.2254745	439.2490361	191.1663028	433.3324951	238.5596378
AT1G09200	987.1861221	220.3425513	1101.555898	195.715674	1135.736382	250.3876065
AT1G09210	3053.148133	22505.45229	3583.896105	15333.58783	3325.364279	13043.88568
AT1G09220	33.44303889	28.00586322	45.57602755	21.64172751	33.20751751	20.85779662
AT1G09230	605.3498027	534.9905342	563.663963	336.7939111	504.7013995	320.268068
AT1G09240	288.95734	46.23658321	344.4104461	100.1588171	395.2662984	211.3408097
AT1G09245	1.39E-17	1.39E-17	1.39E-17	1.39E-17	1.39E-17	1.39E-17
AT1G09250	543.1486936	116.7497044	573.5246087	88.77861729	594.9031317	105.2444143
AT1G09260	0.642453377	1.39E-17	0.720018362	1.39E-17	1.418474673	1.39E-17
AT1G09270	2179.052607	3736.149319	2005.841103	3242.394908	2227.783093	3515.103824
AT1G09280	746.429346	789.4820021	603.8512324	725.84438	553.2224378	634.3768127
AT1G09290	712.2231546	493.3570957	482.4148163	170.7441197	604.5939082	241.7305337
AT1G09300	459.4408048	571.8635845	403.5762255	329.9692562	373.6558583	275.8783317
AT1G09310	48654.43438	3014.930222	45640.63754	3427.872308	57978.7273	7456.471639
AT1G09320	476.1788561	1017.246324	414.9408154	1069.413535	437.4829107	966.2766923
AT1G09330	885.3379839	1203.403551	720.6666372	912.4477456	788.3267356	952.9524938
AT1G09340	21921.9187	11380.31117	22497.8996	20050.36185	22841.58347	29242.01776
AT1G09350	6.781068493	42.66828667	16.72168369	14.88822595	19.53667833	36.9682086
AT1G09360	1.39E-17	1.39E-17	1.39E-17	1.39E-17	1.39E-17	1.39E-17
AT1G09370	1.39E-17	0.153802623	1.39E-17	7.785012954	1.39E-17	0.154729635
AT1G09380	1.966563974	80.40676811	7.015965593	9.222597047	1.949026582	18.11402914
AT1G09390	827.3630601	10.76018912	753.3102787	42.08021293	766.8287281	58.89406612
AT1G09400	4.940430477	11.11501126	4.572573794	0.059698416	1.940630099	1.712689787
AT1G09410	75.35262672	40.9921555	83.44591946	26.16959919	81.80015845	7.800071227
AT1G09415	870.136593	865.1914857	417.890577	1689.39268	539.3611406	1381.132527
AT1G09420	344.9505702	127.3544598	285.2140274	162.7045984	274.5061671	211.7519863
AT1G09421	27.92912412	12.0953749	26.53604426	24.99668077	24.20949402	23.64474195
AT1G09430	3841.634406	4951.443773	2089.228293	4204.863597	2417.68566	4266.464679
AT1G09440	411.2159089	64.98131121	375.4853106	41.01826966	435.4410451	62.20279743
AT1G09450	73.98852674	15.13006829	76.620916	22.81916556	68.5897221	60.17612718
AT1G09460	265.5934678	12.13224503	114.4331799	27.28043997	112.85783	29.49074843
AT1G09470	99.12587483	35.86907409	101.6548535	100.0906409	91.4706887	119.7704119
AT1G09480	76.00855853	38.34288056	91.02055783	31.86644972	104.0496028	25.36293593
AT1G09483	1.262784305	5.804755473	5.466727335	0.059711821	1.987662282	7.154709248
AT1G09486	17.95580488	19.50322321	40.26758486	43.17949457	40.29060436	35.5501355
AT1G09490	1184.844157	406.8800928	974.0484398	730.3731962	1171.09734	828.220585
AT1G09500	1095.432821	157.1746941	1161.493641	665.5232836	1107.969121	949.4541973
AT1G09510	1.472829245	9.951916875	0	0.06516001	0.663536225	5.911762805
AT1G09520	225.5528464	307.6250112	187.3454978	327.6656728	185.0701462	367.4783232
AT1G09530	695.602331	1364.910675	338.2390814	2285.566789	397.8914651	2370.94296
AT1G09540	3.932289344	0.182900396	32.126284	4.547225911	17.29799716	7.121315889
AT1G09550	1.39E-17	0.125427853	1.39E-17	5.547119354	1.39E-17	0.126167206
AT1G09560	1346.054243	954.985098	1657.685636	914.665057	1442.165342	484.8792086
AT1G09570	11731.29036	7751.812947	5977.334046	8856.77124	6363.606152	7245.113761
AT1G09575	352.3372697	31.18740971	100.7344896	31.8914824	95.46306844	47.26059164
AT1G09580	269.557721	184.6938177	244.288579	155.8678256	177.3739923	115.7932288
AT1G09590	2243.956957	6162.341191	2615.866867	5592.813472	2160.470923	5137.851379
AT1G09600	12.49791833	22.405264	18.27965559	22.81733273	11.69584551	51.47488053
AT1G09610	23.01321149	20.81510368	21.964468	19.38445403	24.2628855	30.95445761
AT1G09620	5838.35339	8252.935334	4611.048561	7152.572697	4949.906673	7246.560674
AT1G09625	1.39E-17	1.39E-17	1.39E-17	1.39E-17	1.39E-17	1.39E-17
AT1G09630	458.7252339	99.27252164	368.6378719	158.1086088	449.3021579	142.2542836
AT1G09640	4557.777054	12632.35272	4972.980274	14516.70148	4764.100812	13151.91721
AT1G09645	620.086173	260.3249931	438.4373577	304.8958801	443.6767637	299.3564604
AT1G09650	9.080675281	4.493616417	9.107861263	1.216452837	6.847343567	8.550486674
AT1G09660	652.1230371	644.569905	590.2023515	646.1819862	581.6888917	424.043921
AT1G09665	1.39E-17	1.39E-17	1.39E-17	1.39E-17	1.39E-17	1.39E-17
AT1G09680	66.32680387	112.3013239	62.18483343	104.6637638	60.27788361	77.24479397
AT1G09690	7402.265078	16448.38739	7456.818255	20631.68629	6523.134642	18465.99635
AT1G09700	270.2785841	417.0166752	197.1895598	527.8496504	198.9226641	379.5076635
AT1G09710	219.9203896	683.3488725	195.6828659	1240.040886	223.9550675	1286.176167
AT1G09720	1.39E-17	38.23963513	1.39E-17	17.144283	1.39E-17	29.64723381
AT1G09730	1170.866401	1619.015904	1078.771029	1864.63261	1134.325424	1524.978911
AT1G09740	598.3345293	1527.51457	631.206449	2673.482573	540.7618006	2088.040917
AT1G09750	2987.079178	588.5316075	1643.154958	666.6764025	1543.991657	640.2120868
AT1G09760	737.9441947	981.9581495	800.3716416	1622.29405	793.1957459	1515.946735
AT1G09770	5509.477649	9261.319896	4784.037459	10282.26997	4949.217848	7543.028754
AT1G09780	4396.620017	2507.728868	3268.991109	3274.232719	3132.548067	3956.54609
AT1G09790	0	1.39E-17	0	1.39E-17	3.03910633	1.39E-17
AT1G09794	132.8102011	654.692104	74.24871509	342.5027138	82.41980003	389.8922035
AT1G09795	1665.865467	4615.924024	1672.0534	5159.339668	1704.970847	4444.304175
AT1G09800	154.9866692	165.9924492	149.4313755	546.015793	147.6517333	494.8208989
AT1G09810	260.4244472	248.5694038	236.6632258	483.3986045	246.8103816	203.2961162
AT1G09812	12.45974945	7.407807809	16.68349823	2.362141705	18.76571407	11.55369557
AT1G09815	553.6881559	765.9726272	497.651446	1084.153527	465.1865298	699.6235121
AT1G09820	278.4916105	19.50523529	358.1038523	40.92006469	335.5802664	38.45737686
AT1G09830	604.575611	2679.168663	658.4928869	3800.92595	707.9386708	2763.858885
AT1G09840	1384.495354	155.4829569	1342.786936	259.363748	1438.034568	247.4288181
AT1G09850	585.0022506	3187.89964	713.895098	5453.982542	727.3526586	5534.806665
AT1G09860	2.040670413	62.10743229	3.061104613	45.56324697	2.023968787	71.0331704
AT1G09870	1270.735314	1960.480049	981.6239332	1614.395425	1229.342219	1960.547902
AT1G09880	7.564938373	2.96058365	12.17166224	4.490939194	11.09678769	0.144374927
AT1G09890	54.49644647	1.628731114	32.49806937	2.300820592	56.21730307	4.292047945
AT1G09900	1184.099848	813.1142846	1084.815435	689.4498014	1399.952101	650.6627172
AT1G09910	673.1305612	369.4385488	516.5950203	220.765005	492.2088262	263.871909
AT1G09920	578.0642895	486.7284147	625.8864555	881.687733	593.4918306	1044.550159
AT1G09930	2.942975613	10.139152	0.688230439	5.721709014	0.596644137	4.628586054
AT1G09932	53.84646514	4.622756489	43.22299476	11.29052355	32.45842974	4.633644944
AT1G09935	1.39E-17	0.092389404	1.39E-17	0.030861119	1.39E-17	4.030338798
AT1G09940	1230.464365	6789.18212	601.5065075	4788.515837	564.2458746	6157.303836
AT1G09950	29.04315699	1558.254558	4.362562872	1086.528069	9.561108707	1382.631473
AT1G09960	126.2795063	761.598239	147.1529828	965.8896692	174.7829233	1084.672975
AT1G09970	8222.934973	14147.73613	3744.608332	16607.71261	3338.387551	9952.666084
AT1G09980	611.5634327	167.3124786	686.5800528	301.4375066	667.6954574	246.0128355
AT1G09995	59.37366215	53.26401851	58.43154955	56.88083341	41.48273841	48.99603033
AT1G10000	43.50742118	9.091739559	20.37584141	22.64427305	20.66766486	9.112962238
AT1G10010	0.748775735	7.345295167	0	7.935056187	0	3.198400272
AT1G10020	2088.89669	662.1535803	393.5380585	353.884934	397.7349283	477.2428706
AT1G10030	851.854863	482.0400531	694.8914383	423.2533719	633.6529898	560.0888946
AT1G10040	36.1073351	853.4836108	78.96507936	2379.974366	77.03189415	2594.586937
AT1G10050	381.8988591	2970.460176	382.3512175	4344.738343	353.5675074	3433.633538
AT1G10060	736.0635762	76.74452021	412.6103399	60.31240354	438.7981425	47.6125882
AT1G10070	1472.45173	115.6826089	208.4093836	341.2114838	251.4281589	244.5213056
AT1G10090	786.8677548	1064.844528	691.0882936	1913.574909	754.3639462	2687.875012
AT1G10095	172.4375933	127.2541994	169.1595869	177.4305464	165.6792599	114.2738109
AT1G10100	1.39E-17	1.35048675	1.39E-17	0.012515459	1.39E-17	0.036520474
AT1G10110	4.670691351	38.12488129	14.4501677	13.7389071	17.48220188	23.78623665
AT1G10120	1065.623822	134.4277009	642.507339	129.6707113	553.8568718	68.45838031
AT1G10130	1473.865624	974.7006314	1442.174835	2552.89334	1506.671429	2563.525721
AT1G10140	1261.063277	789.5497599	797.2634491	830.49957	842.3562195	723.26203
AT1G10150	916.7574198	1061.740111	745.7023919	1259.425908	813.9805471	1650.688173
AT1G10155	15.19476075	134.7230824	26.56609354	167.2515475	30.59906352	204.3852598
AT1G10160	258.9983452	755.3735545	276.9084094	530.1945172	252.3411986	548.4182326
AT1G10170	2901.098587	60879.88312	2076.380422	40339.65626	1984.325004	46352.42672
AT1G10180	928.5680483	544.0224885	964.9976846	492.6172396	933.241764	394.3492819
AT1G10190	1.39E-17	1.39E-17	1.39E-17	1.39E-17	1.39E-17	1.39E-17
AT1G10200	2450.757462	567.9512762	1706.145773	912.3780691	1769.399261	767.6472315
AT1G10210	244.3157834	116.8678613	271.5946725	134.2347865	263.459958	112.7156245
AT1G10220	13.82946055	583.0742452	15.85423152	91.13714512	28.60729977	129.2943218
AT1G10230	224.8758054	1005.431439	179.7589693	1009.130771	169.1029601	1058.093101
AT1G10240	242.207498	103.7274873	279.9420927	192.2080902	276.6456186	139.3683303
AT1G10250	1.39E-17	1.39E-17	1.39E-17	1.39E-17	1.39E-17	1.39E-17
AT1G10260	1.39E-17	32.09985597	1.39E-17	11.45289928	1.39E-17	13.54452478
AT1G10270	388.1715293	513.1368628	388.4113668	643.9015327	386.8716249	517.2772425
AT1G10280	78.01520054	261.6980797	132.7643051	235.5213947	166.5385234	250.4785516
AT1G10290	2429.718701	1756.476783	2274.420841	1667.846261	2245.776364	1724.968851
AT1G10300	10.40827843	66.49431165	11.35123705	58.03892767	13.19792508	54.92749004
AT1G10310	654.2089908	542.8939492	592.47251	997.7149335	614.9864328	1025.364602
AT1G10320	1105.14864	4154.699637	1357.986122	4456.288292	1463.035402	5539.249913
AT1G10330	44.5812496	12.08591935	63.00323542	20.48248317	56.14939792	26.48806455
AT1G10340	59.35745058	41.73423348	54.60092932	115.9563152	50.55518926	81.53053815
AT1G10350	499.1231672	69.78716883	622.8643561	109.2399902	611.5513858	168.6288997
AT1G10360	1327.903613	2652.131134	1500.611431	1361.859696	1530.954296	1570.966625
AT1G10370	686.1071392	3957.755863	1687.342288	2229.905624	1537.94946	3054.242942
AT1G10380	124.0800674	25.16702112	279.2813633	28.4259723	238.5465429	20.88714757
AT1G10385	0	2.777489984	0.768530189	0.030853251	0.697406364	1.508666768
AT1G10390	1908.844474	10705.78889	2025.613864	10840.88291	1759.012885	8909.311024
AT1G10400	6.881298658	611.9741781	13.01208689	530.1558305	6.829542972	366.2583148
AT1G10410	933.4071901	2767.697441	1188.836684	2647.36209	1066.374332	2017.038869
AT1G10417	15.2579557	10.57137485	18.94376266	27.17668805	22.94042734	9.157631152
AT1G10419	1.39E-17	1.39E-17	1.39E-17	1.39E-17	1.39E-17	1.39E-17
AT1G10430	712.8465167	321.0171174	692.6321304	453.9165509	669.058162	435.6605758
AT1G10440	1.39E-17	1.39E-17	1.39E-17	1.39E-17	1.39E-17	1.39E-17
AT1G10450	792.4107842	2016.552574	787.448629	1777.043417	881.9725872	1219.832584
AT1G10455	1.39E-17	1.39E-17	1.39E-17	1.39E-17	1.39E-17	1.39E-17
AT1G10460	10.48175226	4.625817243	10.63259342	10.18122037	7.528213744	6.033859034
AT1G10470	1725.117009	273.6138889	2718.325618	263.9732446	2234.698611	346.6731396
AT1G10480	21.40434467	16.65606912	72.97454175	35.32086198	57.585659	83.86000849
AT1G10490	464.2454218	216.0530009	500.695329	341.2630777	522.7983735	272.7212598
AT1G10500	1981.441764	5556.205882	2084.772614	5523.408841	2042.63549	5097.81641
AT1G10510	1403.34877	797.0888319	1364.031685	940.8782859	1435.255792	1241.681323
AT1G10520	69.08388688	375.5947008	75.86972375	466.4111189	67.90448892	309.8940892
AT1G10522	510.3642936	1045.510349	471.0826726	1680.309613	520.7114763	1450.789813
AT1G10530	3.240276613	4.819638988	24.47662472	19.34705519	16.66625829	32.15952082
AT1G10538	1.39E-17	1.39E-17	1.39E-17	1.39E-17	1.39E-17	1.39E-17
AT1G10540	10.39508773	4.023862841	12.11698813	0.030849318	13.89665452	0.092882421
AT1G10550	968.0299596	73.26204953	14.19407417	25.10090913	8.742940267	15.19636355
AT1G10560	63.0437662	56.05707561	34.05582868	34.18783125	28.96790645	45.9708398
AT1G10570	930.6992277	59.42469313	767.6943226	101.2521885	925.646817	125.7653767
AT1G10580	1814.57131	6805.639665	1846.541093	7705.470256	1953.903806	8553.481908
AT1G10585	371.7743834	78.00088459	118.1818474	25.12763555	159.3326426	48.96627876
AT1G10586	8.209395458	1.39E-17	0	1.39E-17	0	1.39E-17
AT1G10588	1.39E-17	1.39E-17	1.39E-17	1.39E-17	1.39E-17	1.39E-17
AT1G10590	2334.759932	15568.60804	2230.423179	16985.45144	2169.504564	14528.6408
AT1G10600	897.2392085	1182.86765	701.7060449	1303.772933	691.2175282	1215.210175
AT1G10610	322.4696676	465.6860664	387.6559291	452.7889165	441.0269298	341.0105726
AT1G10620	0	2.96058365	0	4.490939194	0.744193813	0.144374927
AT1G10630	1260.210552	1678.065087	1363.306924	1375.480022	1217.504038	1556.026556
AT1G10640	249.6905652	13.61290735	814.8630081	30.69068006	923.0410935	32.46260913
AT1G10650	210.6392616	227.831665	455.2303699	318.5182611	518.0725277	253.4817228
AT1G10652	1.39E-17	1.39E-17	1.39E-17	1.39E-17	1.39E-17	1.39E-17
AT1G10657	58.50771309	11.85478463	70.49096761	6.897192312	112.4904798	16.10709218
AT1G10660	823.8728664	818.7104532	748.7582586	499.4639071	761.2811267	286.3506337
AT1G10670	6831.196558	5863.662299	5233.899746	4221.954805	5676.553601	5561.561481
AT1G10680	1.858617407	1.814958328	13.75391879	13.59478318	14.00290344	13.1687846
AT1G10682	1143.458157	461.4172872	2263.892786	516.5184794	2135.620416	595.6629582
AT1G10690	57.85580992	3.27837787	75.8816997	10.2445078	72.80347854	15.97650292
AT1G10700	589.4514683	424.3526095	354.2167134	452.7861699	311.1825305	367.6340582
AT1G10705	1.39E-17	1.35048675	1.39E-17	0.012515459	1.39E-17	0.036520474
AT1G10710	3.324423701	7.339574551	8.3911407	9.043273214	8.378773467	1.768101579
AT1G10717	1.39E-17	1.39E-17	1.39E-17	1.39E-17	1.39E-17	1.39E-17
AT1G10720	661.197115	616.5363311	578.8093536	613.2079522	618.4566863	530.6303645
AT1G10730	164.6778995	180.4298323	204.0727952	226.3585061	219.1337761	143.9351871
AT1G10740	1978.102047	1336.367095	1204.647427	880.599321	1427.584252	855.2148574
AT1G10745	1.39E-17	1.39E-17	1.39E-17	1.39E-17	1.39E-17	1.39E-17
AT1G10747	1.39E-17	1.39E-17	1.39E-17	1.39E-17	1.39E-17	1.39E-17
AT1G10750	75.29248484	18.0564647	116.9014584	57.88367916	90.78790985	25.39209951
AT1G10760	20157.63259	1520.283701	17014.31109	3728.147421	18061.49114	5041.09286
AT1G10770	10.44889795	8.640253122	6.713940785	3.468594594	13.97318999	4.560761038
AT1G10780	107.5389193	33.93771856	110.027781	34.10917452	77.53840037	19.50771579
AT1G10790	6.142392997	22.13551543	10.63286251	10.32584091	11.85054942	26.48278118
AT1G10800	15.45975287	3.25201493	11.35099956	3.498060199	8.189652507	18.58726834
AT1G10810	5.327953051	19.35199941	34.34747754	36.29741689	22.89658331	12.1574352
AT1G10820	453.7990479	89.02173798	480.9868694	209.2638698	433.9991453	161.5293179
AT1G10830	865.7748145	1576.322415	750.2661396	2411.862879	787.6311739	2756.201696
AT1G10840	2848.678428	4782.98593	2280.46421	5331.126238	2385.828703	4453.210335
AT1G10850	420.8884111	50.24575466	596.3202392	43.25485854	607.4217184	44.51997085
AT1G10865	571.1527703	1518.222827	494.6101498	1119.490011	470.03916	855.2820567
AT1G10870	721.1924216	737.9699124	741.1806827	1196.788854	790.4374595	936.6176026
AT1G10880	1.39E-17	1.39E-17	1.39E-17	1.39E-17	1.39E-17	1.39E-17
AT1G10890	1790.822313	4280.340783	1942.905355	4590.523894	1940.72131	5014.727481
AT1G10900	2449.814251	415.4753867	3939.723933	430.037855	4091.617352	363.177529
AT1G10910	1455.758973	1309.885601	1250.222407	1114.93802	1269.509854	1031.51904
AT1G10920	631.7864376	131.6522467	766.245166	129.7166101	761.3184659	148.1686331
AT1G10930	420.2236329	1372.178798	551.568022	1385.722697	501.2881978	1981.145889
AT1G10940	3239.566031	2687.933687	3740.171947	2420.99723	3601.333785	2818.564772
AT1G10950	4536.235726	4849.511297	3441.199511	5401.659809	3616.548098	4377.647228
AT1G10960	6034.464904	38632.71217	6186.808044	14348.42462	6553.011029	22416.81745
AT1G10970	110.2957725	3849.840515	106.9439247	2895.399452	108.8330101	2377.162417
AT1G10980	2.087044635	28.69614699	1.467027415	1.242340566	2.070918574	6.206732132
AT1G10990	50.73589091	7.202459578	9.674532938	0.062595194	13.67375492	7.216762625
AT1G11000	263.3312021	41.64929849	189.6168477	87.52445462	160.7400069	56.41457513
AT1G11010	1.39E-17	1.39E-17	1.39E-17	1.39E-17	1.39E-17	1.39E-17
AT1G11020	438.4685717	214.5793472	430.1512004	313.9813881	373.6540192	303.7602914
AT1G11030	1.39E-17	1.39E-17	1.39E-17	1.39E-17	1.39E-17	1.39E-17
AT1G11040	1.39E-17	0.036327963	1.39E-17	0.01251773	1.39E-17	1.352652819
AT1G11050	784.0786161	164.2490768	701.718324	161.5914621	722.4539223	244.3376848
AT1G11055	0	2.674383536	0	0.022592988	0.744193813	0.067060112
AT1G11060	457.2465327	938.9310386	550.0343859	1130.830926	520.0093701	935.1682513
AT1G11070	78.88926975	1.751714615	78.89464896	1.223360365	69.27273602	14.07310573
AT1G11080	362.4469225	32.43826823	259.3963702	29.57431006	262.71029	19.47897212
AT1G11090	198.1603362	103.5253342	280.7139721	74.01338583	296.1113729	128.771465
AT1G11100	42.3877019	3552.862453	85.75389373	3700.851844	99.96826551	3347.691321
AT1G11110	0	4.641845352	0	11.3055242	0.744193813	6.05504125
AT1G11112	14.61860144	4.023862841	18.24770735	0.030849318	13.09208342	0.092882421
AT1G11120	34.77467144	13.36573167	45.48490154	21.52443452	61.8250192	6.23999668
AT1G11125	27.93447712	0.228600103	32.69144355	16.82101208	17.17614638	1.777652919
AT1G11130	239.2906757	214.3051064	510.6670975	208.1791912	434.763098	132.1245379
AT1G11145	0	1.39E-17	0	1.39E-17	0.744193813	1.39E-17
AT1G11150	263.787476	38.25751809	383.1389551	27.32565568	394.5650024	20.95644084
AT1G11160	45.93317716	56.36263788	82.01013582	98.90576054	67.24560002	57.960712
AT1G11170	101.1443038	82.80797715	133.5448019	87.59177332	124.7990649	68.30595217
AT1G11175	546.7787601	139.2653777	386.0914061	235.4969449	384.7361008	290.257359
AT1G11180	552.2791307	647.603234	480.9415138	635.9694185	517.2262009	610.6079484
AT1G11185	43.4263797	82.87161587	24.17960965	69.44954078	27.65420868	109.5128739
AT1G11190	69.73311331	13.28657176	56.01697883	13.64074805	117.3698309	9.064035806
AT1G11200	224.7718565	74.00087734	213.8865813	73.97070748	269.0671757	85.91782437
AT1G11210	343.5888289	135.8626413	255.611702	68.34011107	248.8382057	117.0431402
AT1G11220	46.91692658	1.817277304	27.22295898	10.24452008	29.02969697	17.36859014
AT1G11230	1.39E-17	38.58793253	1.39E-17	27.38799858	1.39E-17	72.23094413
AT1G11240	1268.650778	3645.981868	1057.519233	4018.24096	1084.378858	2849.867307
AT1G11250	0	1.39E-17	0.741418205	1.39E-17	1.462248055	1.39E-17
AT1G11260	31216.33734	6687.120364	4381.013103	5838.537898	4184.881989	4093.230735
AT1G11265	0.668231116	36.54265994	1.588728981	17.11504767	0	12.14738964
AT1G11270	138.1779419	454.0610399	143.3460307	566.5661899	172.6886412	626.7783919
AT1G11280	571.7031906	295.7348708	818.6167953	240.0974408	785.598532	345.191761
AT1G11290	372.1228004	1087.919814	359.5773811	617.8116816	360.520256	659.6029425
AT1G11300	407.7436644	830.8247274	375.5015197	552.9647347	382.0115116	739.4758815
AT1G11310	2538.744268	578.3195274	1653.026948	1063.66048	1810.312059	738.0779442
AT1G11320	203.9502486	285.5369303	156.238335	350.421465	142.0461243	448.8731011
AT1G11330	591.5469934	128.6538012	322.3268842	108.1188046	343.802967	140.7345952
AT1G11340	164.12052	54.78290585	139.5642688	67.102126	124.028096	51.97821783
AT1G11350	1527.181726	485.0307618	725.9144012	660.9380975	781.2970502	401.7911198
AT1G11360	1624.836829	760.0633004	1037.765833	924.9209477	1000.421156	863.9763129
AT1G11362	20.92143026	5.393894099	0	0.037718399	1.860144951	0.114945745
AT1G11370	1.472829245	1.39E-17	0	1.39E-17	0.663536225	1.39E-17
AT1G11380	2581.822757	780.8770214	472.435471	1172.933973	507.2905844	1283.222481
AT1G11390	772.912762	1435.497317	694.8956688	1244.614608	686.3869646	864.1754777
AT1G11400	978.2117407	2551.99646	832.2123276	3142.241152	768.8696181	2809.72966
AT1G11410	767.8394536	1185.841531	1376.240376	1356.103145	1416.617091	1262.623036
AT1G11420	98.98559364	71.1526941	166.9424446	102.3748432	166.4552352	97.78812625
AT1G11430	2415.697308	7907.028237	2480.763	7161.680484	2947.539577	8383.094062
AT1G11440	176.507152	32.76638824	251.1160719	40.99486565	283.6552736	69.35650956
AT1G11450	64.67642595	3.374032848	220.121042	81.72137008	206.7234112	41.54884317
AT1G11460	3.943045075	0.153802623	25.24422857	7.785012954	15.94593292	0.154729635
AT1G11470	1.39E-17	9.062124806	1.39E-17	5.777263053	1.39E-17	23.21423865
AT1G11475	624.865942	1335.221825	616.0071803	1846.413561	608.0506976	1471.605125
AT1G11480	2939.46712	13554.95423	2178.03428	14627.07633	2324.805336	16398.66626
AT1G11482	0	1.35048675	4.016025187	0.012515459	0.594541884	0.036520474
AT1G11490	2.6838562	1.39E-17	5.359925858	1.39E-17	4.138885053	1.39E-17
AT1G11500	4.139614883	1.39E-17	5.329384085	1.39E-17	4.107955078	1.39E-17
AT1G11510	1.39E-17	1.39E-17	1.39E-17	1.39E-17	1.39E-17	1.39E-17
AT1G11520	77.53233563	501.1436109	76.64542121	442.5644033	51.87158132	370.6256574
AT1G11530	762.418805	595.8283165	660.7297358	515.3942794	793.9146773	570.559466
AT1G11540	22.12882907	29.46213948	62.34713887	31.80371386	46.45823874	10.71668251
AT1G11545	474.2432956	128.6915865	295.0497238	133.1188527	248.0811876	136.3561235
AT1G11550	1.39E-17	1.39E-17	1.39E-17	1.39E-17	1.39E-17	1.39E-17
AT1G11560	1.39E-17	3.141413108	1.39E-17	3.461048993	1.39E-17	8.598841009
AT1G11570	7.690781633	0.164178492	7.590959695	0.052747172	5.454317905	9.60608888
AT1G11572	0	1.39E-17	0.804438675	1.39E-17	0	1.39E-17
AT1G11580	834.2449811	355.1953908	1177.480575	777.0184415	982.4680252	964.4619818
AT1G11590	1.39E-17	1.35048675	1.39E-17	0.012515459	1.39E-17	0.036520474
AT1G11592	166.851908	124.3598317	165.3699843	228.5718964	158.7410879	102.510241
AT1G11593	1.39E-17	1.39E-17	1.39E-17	1.39E-17	1.39E-17	1.39E-17
AT1G11595	1.39E-17	1.39E-17	1.39E-17	1.39E-17	1.39E-17	1.39E-17
AT1G11600	229.5193127	10.57834064	383.1100177	11.43552699	507.002022	26.2958616
AT1G11608	1.39E-17	1.39E-17	1.39E-17	1.39E-17	1.39E-17	1.39E-17
AT1G11610	1.39E-17	1.39E-17	1.39E-17	1.39E-17	1.39E-17	1.39E-17
AT1G11620	1.39E-17	1.39E-17	1.39E-17	1.39E-17	1.39E-17	1.39E-17
AT1G11630	427.3584847	396.2062153	306.4228761	318.5843404	346.6400794	369.0184052
AT1G11640	1.39E-17	3.026621538	1.39E-17	0.052739637	1.39E-17	7.001059542
AT1G11650	5871.897063	14064.93918	4445.665218	12754.47443	4369.525372	13589.05562
AT1G11655	11.43698033	1.707990107	6.042373924	8.964831492	1.172418197	1.712714008
AT1G11660	1893.571999	5979.425675	1355.642963	14043.43615	1525.362598	20103.09418
AT1G11670	206.4443078	29.45243961	544.0753489	29.54434969	448.6408606	12.16980979
AT1G11680	3002.931627	1454.863412	2737.186899	1472.152978	2953.72781	1336.758157
AT1G11684	0	6.780138334	1.632700413	0.043511427	0	0.133980564
AT1G11690	0	4.276907755	0.720058522	3.398631959	2.222440235	0.145901868
AT1G11700	237.1551552	42.74305022	679.1299268	22.82419193	544.3235034	37.03127416
AT1G11710	135.3027735	279.500711	207.8882845	374.2418122	223.3252498	213.6150349
AT1G11720	3398.817486	251.4767416	2823.64926	258.2851968	3443.268777	357.0001726
AT1G11730	20.07380883	16.14573526	36.43655322	10.28173782	40.9997343	11.93301377
AT1G11735	4.901128994	1.39E-17	4.54406355	1.39E-17	3.385200197	1.39E-17
AT1G11740	137.2716719	0.248608417	37.76292849	5.742402246	40.70651567	18.56611434
AT1G11750	3500.759703	3826.486042	3034.57258	4681.524121	3309.420177	4795.407872
AT1G11755	169.0277976	144.9652795	125.1159438	164.9560555	130.9858061	145.2978259
AT1G11760	509.679038	1116.20453	436.1685808	879.454843	514.4792452	955.8873573
AT1G11765	1.39E-17	1.39E-17	1.39E-17	1.39E-17	1.39E-17	1.39E-17
AT1G11770	1.39E-17	0.087956421	1.39E-17	3.320492255	1.39E-17	0.088459638
AT1G11780	296.0584349	195.2914585	248.7925884	295.7360746	258.5838612	179.4887561
AT1G11785	5.597384923	1.505524766	2.929478007	0.030857185	6.295973469	2.782341429
AT1G11790	441.268919	538.4256016	377.0014418	887.36767	413.2238276	920.1670189
AT1G11800	242.2570098	449.551977	241.9970221	498.3053421	228.767706	497.9349866
AT1G11803	1.39E-17	1.39E-17	1.39E-17	1.39E-17	1.39E-17	1.39E-17
AT1G11806	1.39E-17	1.39E-17	1.39E-17	1.39E-17	1.39E-17	1.39E-17
AT1G11810	0.554274686	1.39E-17	4.703235574	1.39E-17	2.022289004	1.39E-17
AT1G11820	1377.546449	3092.945843	1238.848715	2639.417988	1253.568784	2377.095434
AT1G11840	8291.660374	8402.458559	11420.81333	9281.166803	11331.02857	12969.42031
AT1G11850	1576.803986	187.7118491	624.2290322	138.8402652	745.9298228	170.4385334
AT1G11860	38876.25876	17646.06372	32620.6009	24111.84766	36224.2621	28962.11515
AT1G11870	842.7106061	449.6357929	808.7015446	612.0573843	802.8844959	600.148434
AT1G11880	91.37251882	457.1548141	120.6508084	805.4677853	110.2312123	980.8181761
AT1G11890	834.4133907	1503.608712	623.5564825	1414.135124	628.8138205	1243.429959
AT1G11900	196.9574876	53.46381474	141.7987201	63.75398415	155.2619119	112.3114605
AT1G11905	329.6200922	143.3625392	238.9106729	93.35265436	251.6296366	145.1636223
AT1G11910	11515.256	28393.07539	14702.75334	32538.5646	13959.55884	24275.14591
AT1G11915	8.893388264	4.720144448	16.67886971	13.60549137	23.03267809	11.80212176
AT1G11920	0	1.39E-17	0.768530189	1.39E-17	0.697406364	1.39E-17
AT1G11925	1.39E-17	0.066706037	1.39E-17	0.022599819	1.39E-17	2.678586477
AT1G11930	2633.609624	2775.081383	2280.475068	2492.650359	2359.49036	2110.368344
AT1G11940	89.98440237	221.7261741	102.3941701	152.5052409	117.9117375	219.2819475
AT1G11950	203.2027264	669.7974909	156.2117978	566.6038368	187.1956841	767.5527915
AT1G11960	337.3862151	3539.517798	164.4962626	2819.197706	232.2283537	3688.413548
AT1G11970	1.39E-17	1.39E-17	1.39E-17	1.39E-17	1.39E-17	1.39E-17
AT1G11980	0	1.39E-17	0.804438675	1.39E-17	0	1.39E-17
AT1G11990	3.336063039	41.55506283	9.208816614	53.47029499	6.212355707	56.27196891
AT1G12000	2579.172169	2050.606162	2051.346711	1407.356475	2206.25382	1917.567051
AT1G12010	463.5088922	339.0290112	547.7296991	844.2273	626.1551418	2525.8124
AT1G12013	18.23341683	21.81969781	18.27254896	2.384311881	6.727893834	16.21417372
AT1G12015	0	0.087956421	2.333796521	3.320492255	2.131428685	0.088459638
AT1G12020	138.8705039	85.72068185	157.0273073	60.3516647	167.1140563	87.38409143
AT1G12030	69.72914741	269.2141509	88.01013111	260.5694819	88.06579984	391.0534556
AT1G12040	113.8037406	47.63729325	113.0352478	64.90831406	97.69500299	149.1591808
AT1G12050	1415.252873	655.2653734	1207.728642	1056.908114	1322.921428	1431.271311
AT1G12060	52.33179185	566.1804238	45.44911925	357.2934128	61.75711383	533.4515012
AT1G12064	0.748775735	8.852271202	0	3.494493579	0	11.64170091
AT1G12070	8.604661581	5.393894099	4.519908029	0.037718399	1.194424716	0.114945745
AT1G12080	752.6428288	502.8695757	832.2761444	45.6382625	609.3680881	34.54962899
AT1G12090	19494.3876	661.2013803	15254.23076	1287.826387	14822.04027	1426.904552
AT1G12100	33.76947226	1.39E-17	13.53307708	1.39E-17	14.41944653	1.39E-17
AT1G12110	1446.555703	969.875095	1911.821601	856.6891742	1936.595271	868.4587958
AT1G12120	1452.902471	416.970163	1559.027777	370.9141932	1518.450893	451.9508375
AT1G12130	3.989544364	0.035484326	11.4151245	1.111532349	13.295649	0.035678839
AT1G12140	733.7359407	192.5518975	853.4869398	459.5778201	839.6595708	453.3276365
AT1G12150	17.54214582	0.092389404	15.96376997	0.030861119	7.44448515	4.030338798
AT1G12160	52.23749195	93.3577709	90.37619722	139.9207834	63.73094476	142.2035219
AT1G12170	1.39E-17	1.39E-17	1.39E-17	1.39E-17	1.39E-17	1.39E-17
AT1G12180	1.39E-17	1.39E-17	1.39E-17	1.39E-17	1.39E-17	1.39E-17
AT1G12190	1.39E-17	1.39E-17	1.39E-17	1.39E-17	1.39E-17	1.39E-17
AT1G12200	363.7103423	84.72140506	398.2872031	309.4523311	389.653272	506.3016022
AT1G12210	166.0980455	154.9845688	178.2491298	102.4180424	212.2124306	75.82936529
AT1G12211	1.39E-17	1.39E-17	1.39E-17	1.39E-17	1.39E-17	1.39E-17
AT1G12220	709.3927674	125.4002038	546.9180057	86.47953276	661.4626118	53.64371988
AT1G12230	2000.336784	2500.188657	1843.505274	2293.5805	1780.517759	2824.457647
AT1G12240	5232.272452	508.6071657	5034.414963	347.0579734	4840.353194	598.5495761
AT1G12244	307.1531447	141.646972	304.9345239	78.55103156	368.212272	75.77530827
AT1G12250	1137.993605	1499.361614	1424.028636	1680.371138	1180.753501	2293.824239
AT1G12260	56.48283299	20.61254143	59.13267192	10.31433236	73.54745212	20.6578804
AT1G12270	1769.95305	3671.236551	1491.472088	4720.190321	1518.426426	4216.043684
AT1G12280	296.598058	530.7386174	434.7252267	573.355576	456.9765294	329.2356898
AT1G12290	229.5971775	653.5401994	292.0731043	737.1977387	328.0121389	581.0292962
AT1G12294	17.5714763	60.6039054	5.13883688	60.29351703	16.01596082	47.56502098
AT1G12300	163.3067411	81.18119779	199.5419765	88.67390964	182.3309257	25.58720936
AT1G12310	3337.447857	2007.704215	2584.692664	1485.839068	2398.269568	1621.275418
AT1G12320	135.9014906	62.09292262	403.6954947	68.23727066	398.7938774	44.65351397
AT1G12330	273.6006068	371.1072367	350.511654	270.8245732	340.4448844	419.2788322
AT1G12340	2.236121196	1.600535239	0.719938007	0.043527739	0	5.515673756
AT1G12350	434.2692598	287.0866568	421.7943576	534.6604371	400.0260839	447.5322134
AT1G12360	1502.587961	1471.036632	1115.163266	1230.982926	1134.27987	1157.477444
AT1G12370	104.5392936	221.6757962	229.2162819	250.225299	186.5250294	87.80520962
AT1G12380	145.1029681	35.68062911	259.5918584	53.45465115	153.823683	51.83594124
AT1G12390	372.9011698	434.7693473	266.9734847	452.8122518	299.4883402	515.6657616
AT1G12400	8.968073608	9.698942389	14.46452844	0.056437973	11.76184002	1.692192015
AT1G12410	4915.342127	7466.425841	3995.790874	6878.393968	3966.693246	7489.541099
AT1G12411	1.39E-17	1.39E-17	1.39E-17	1.39E-17	1.39E-17	1.39E-17
AT1G12420	146.4406552	263.1927298	297.4798257	236.6632633	252.4007599	268.2299332
AT1G12423	1.39E-17	1.39E-17	1.39E-17	1.39E-17	1.39E-17	1.39E-17
AT1G12430	1161.176321	730.4797533	819.2754956	1028.405033	888.8380279	638.8817141
AT1G12440	3065.87626	4689.658398	2088.505391	3715.657807	2162.534472	3078.085999
AT1G12450	561.0164797	81.42128643	169.007801	101.2375117	219.637992	86.01938838
AT1G12451	1.39E-17	1.39E-17	1.39E-17	1.39E-17	1.39E-17	1.39E-17
AT1G12460	469.831043	80.11178729	528.7819891	208.0530912	506.8300063	83.24625713
AT1G12470	1942.422863	2154.394635	1363.971277	3246.908166	1792.354297	3426.068702
AT1G12480	141.0026928	266.3655672	140.3232001	337.9200787	148.3710053	515.4467441
AT1G12490	0.641187027	10.556617	2.404128815	17.05417699	0	17.71886016
AT1G12500	887.4206467	430.3291607	809.4603827	449.3972559	758.4837961	499.3770979
AT1G12510	1.39E-17	1.39E-17	1.39E-17	1.39E-17	1.39E-17	1.39E-17
AT1G12520	1541.540432	1469.86825	1716.053452	2828.187344	1945.621005	1956.193917
AT1G12530	851.1375704	180.5305904	685.0129054	228.6710876	718.2818321	237.0708027
AT1G12540	1.39E-17	1.39E-17	1.39E-17	1.39E-17	1.39E-17	1.39E-17
AT1G12550	136.8422856	15.1060602	128.1853163	29.59141422	126.8467404	44.15125213
AT1G12560	57.86515541	22.11891851	78.94394531	27.23445862	64.43929761	7.756938556
AT1G12570	72.91215682	14.99062886	17.25433472	18.23672016	39.45807829	29.40451043
AT1G12580	3119.040003	3483.406551	1555.126818	3450.584204	1757.578423	3956.646115
AT1G12590	1.39E-17	1.39E-17	1.39E-17	1.39E-17	1.39E-17	1.39E-17
AT1G12600	8.487522189	2.777489984	8.42913231	0.030853251	1.174760494	1.508666768
AT1G12610	1.472829245	70.34368318	0	10.35924466	0.663536225	31.26548467
AT1G12620	388.2073903	30.93849534	342.1146228	29.55820672	350.1113569	15.0945596
AT1G12630	9.767852721	1.39E-17	8.295865342	1.39E-17	9.697416139	1.39E-17
AT1G12640	1057.090655	1482.885116	938.4277815	1397.063105	882.5934607	1104.176666
AT1G12650	404.9059237	1372.338503	421.7885737	2415.271272	449.3024258	2834.696082
AT1G12660	1.39E-17	1.35048675	1.39E-17	0.012515459	1.39E-17	0.036520474
AT1G12663	1.39E-17	1.39E-17	1.39E-17	1.39E-17	1.39E-17	1.39E-17
AT1G12665	0	1.39E-17	1.632700413	1.39E-17	0	1.39E-17
AT1G12667	1.39E-17	1.39E-17	1.39E-17	1.39E-17	1.39E-17	1.39E-17
AT1G12669	1.39E-17	1.39E-17	1.39E-17	1.39E-17	1.39E-17	1.39E-17
AT1G12670	0	1.39E-17	1.632700413	1.39E-17	0	1.39E-17
AT1G12672	0	1.39E-17	1.554227915	1.39E-17	1.417513774	1.39E-17
AT1G12680	946.0347444	2274.025884	944.5085268	1909.072904	916.5958858	3239.234475
AT1G12700	256.2423434	54.95518239	226.7966142	93.26944	238.4882378	94.7592772
AT1G12710	618.8272481	959.9866812	332.9624432	3306.073298	278.568136	4957.986163
AT1G12720	1.39E-17	0.111167564	1.39E-17	2.267323277	1.39E-17	2.853382744
AT1G12725	1.39E-17	1.39E-17	1.39E-17	1.39E-17	1.39E-17	1.39E-17
AT1G12730	400.8211251	729.0535154	310.9959747	1010.230279	311.9496823	868.4351583
AT1G12740	112.2979311	22.5114092	162.391524	38.71735072	144.9042579	72.18987977
AT1G12750	420.3402818	136.2065201	357.2858169	207.0249692	357.0320872	173.4185361
AT1G12760	2148.409875	3478.998504	1681.131946	4172.973601	1621.71057	3676.653933
AT1G12770	2033.878304	3260.098718	1628.776315	3245.78635	1756.953842	2947.586994
AT1G12775	179.418262	48.79271951	141.7792103	40.98966977	208.0694457	48.90339473
AT1G12780	21430.94796	9978.407017	3960.727476	9929.62173	5971.072124	9931.734634
AT1G12790	238.2095489	158.418787	157.7336855	270.7213647	147.5783812	214.9160239
AT1G12800	12867.06031	3718.614032	10465.58125	5389.141372	12664.3549	5248.857458
AT1G12805	8.931971434	1.35048675	0	0.012515459	0	0.036520474
AT1G12810	520.1236974	3347.280222	575.0736994	2954.554389	487.3759393	2820.149304
AT1G12820	826.555832	300.3787599	1077.292869	480.083751	1139.235345	503.7536318
AT1G12830	526.3766875	2390.757839	571.2453039	2629.149027	622.6584678	2048.120724
AT1G12840	6527.480084	12515.47472	4591.293028	11855.70376	5872.11936	11548.51225
AT1G12845	167.6561127	42.89987827	125.1318815	35.30909291	111.5292508	47.36973868
AT1G12850	1030.514031	721.6894448	1037.824428	1131.9417	1005.347686	864.0225357
AT1G12855	1.90251453	7.567422895	12.42794486	4.636525323	3.320431669	18.80049194
AT1G12860	751.1692937	41.72498813	864.8418025	76.23848902	1010.284161	113.7896949
AT1G12870	0	0.065413846	0	1.138210868	3.03910633	1.437657897
AT1G12880	193.5046456	7.316532873	128.8975412	5.703403089	133.0446036	4.58091851
AT1G12890	0	1.39E-17	0.649233108	1.39E-17	6.656738415	1.39E-17
AT1G12900	41412.7765	9774.670731	39311.20361	20903.57558	40668.74507	22466.91685
AT1G12910	1342.041629	2278.231386	803.3129325	1860.106891	1001.175104	1437.643346
AT1G12920	5510.222646	8825.083909	4012.456195	8697.496753	4472.173954	5875.94674
AT1G12930	1023.580249	159.8751248	817.0092989	228.6619313	930.4762304	232.6078686
AT1G12935	1.39E-17	1.39E-17	1.39E-17	1.39E-17	1.39E-17	1.39E-17
AT1G12938	1.39E-17	1.35048675	1.39E-17	0.012515459	1.39E-17	0.036520474
AT1G12940	0.668231116	4.437574981	1.588728981	4.547179803	0	3.089741656
AT1G12950	64.93173249	26.73179461	83.56554738	47.67724142	35.86019451	16.60819055
AT1G12960	1.39E-17	1.39E-17	1.39E-17	1.39E-17	1.39E-17	1.39E-17
AT1G12970	423.1218844	1245.11343	385.3727934	1577.976698	358.4085623	2213.752511
AT1G12980	2.147723422	1.39E-17	1.502953411	1.39E-17	0.596119331	1.39E-17
AT1G12990	2602.539303	3010.245774	904.1658361	2720.204605	921.2975832	3147.548805
AT1G13000	716.4894457	109.4524603	450.5649561	150.1052605	433.9375983	69.92926326
AT1G13010	1.39E-17	0.036327963	1.39E-17	0.01251773	1.39E-17	1.352652819
AT1G13020	1966.786888	1867.228708	1928.46961	1196.889895	2071.77515	1598.989734
AT1G13030	316.9655276	127.3217143	314.8270191	212.6789829	298.1040314	130.5656576
AT1G13040	164.0765911	325.1342198	167.6718404	299.1908768	133.7316398	166.2606813
AT1G13050	31.97762093	88.53457467	52.39165351	81.88288827	48.55238145	34.42958149
AT1G13060	1874.647146	4918.961164	1855.659545	4319.77259	1695.921384	4844.347822
AT1G13070	0	79.78738177	0	31.96126502	4.526390581	100.4940247
AT1G13080	336.257957	2133.66071	1258.696011	3182.045767	1357.082019	2831.919875
AT1G13090	1207.020815	3004.390614	1961.906847	3450.557739	2087.102262	3171.315322
AT1G13100	269.5119124	50.47397577	213.8675083	68.2688909	269.7287436	82.85777012
AT1G13110	1767.076351	72.77457964	1862.470748	194.4510972	2066.944125	130.4602295
AT1G13120	781.329091	1981.194945	648.6146669	1820.297583	598.2971139	1907.244517
AT1G13130	15.30974615	0.114331061	3.590804533	0.03773481	30.16063054	5.402836325
AT1G13140	4.255971302	1.39E-17	3.008978945	1.39E-17	1.975628839	1.39E-17
AT1G13145	226.9958396	220.0810806	163.8084032	164.9737365	163.55644	108.4476626
AT1G13150	7.657402246	6.117292494	5.995652846	5.752872394	9.054665498	15.91704853
AT1G13160	572.4328944	1303.999686	724.5291133	1447.083556	695.4435177	804.9327541
AT1G13170	865.0691289	43.03293369	788.211124	61.40969998	784.1560283	51.91077003
AT1G13180	454.6800447	86.14709747	281.3865831	219.5677394	258.5017364	309.3608467
AT1G13190	2961.038242	7019.78645	2827.482069	4847.671007	2812.9563	5662.403
AT1G13195	178.0856286	625.4187685	147.901931	533.6043582	137.2102112	653.4980676
AT1G13200	1.39E-17	0.133257903	1.39E-17	0.043531818	1.39E-17	6.79170116
AT1G13210	2544.589507	362.0054403	898.0995843	226.4402231	884.5449929	216.5338149
AT1G13220	1250.422763	2588.881297	1228.219714	2552.951166	1446.388543	2563.729183
AT1G13230	4.86733	24.94558223	5.315958579	18.21636194	4.094436703	12.09130694
AT1G13240	1.39E-17	1.39E-17	1.39E-17	1.39E-17	1.39E-17	1.39E-17
AT1G13245	3622.388041	183.0966577	2019.433615	85.40576843	2376.092683	133.4148159
AT1G13250	509.1380929	50.34325383	317.8039037	58.01369857	289.0086255	50.45804476
AT1G13260	3430.603448	804.1306395	1227.359022	513.1396089	1157.032197	570.6398855
AT1G13270	1347.600367	1276.025545	1023.37994	1419.817622	927.6282117	1372.271534
AT1G13280	251.8915896	428.8274147	415.0175752	456.2121901	422.3127629	443.1285443
AT1G13290	1.39E-17	0.035484326	1.39E-17	1.111532349	1.39E-17	0.035678839
AT1G13300	792.6262338	55.14370928	514.3162746	251.3591559	381.8792555	248.7379181
AT1G13310	0.546224954	48.96990664	4.675040549	67.11729839	2.756946725	69.60176505
AT1G13320	5105.287408	2109.932759	3178.659696	2318.593666	4284.994799	2676.254002
AT1G13330	49.52910278	88.940544	53.09577329	145.5972629	51.98008358	137.7773742
AT1G13340	110.4222534	507.0928771	87.99181265	424.3806443	59.47260212	454.9957217
AT1G13350	2750.867461	9398.798329	2718.237574	7933.027992	2758.191839	9398.208703
AT1G13360	841.080435	1443.139954	2563.613162	1798.652443	2277.090453	1687.90488
AT1G13370	0	43.93541334	3.138194203	19.39994562	2.097040808	16.56557759
AT1G13380	732.4833916	2102.257608	581.8545789	1501.759672	497.0383255	1372.403385
AT1G13390	1092.054138	1862.924129	822.3299985	1399.395109	787.5816606	2167.909813
AT1G13400	2.150241168	0.065413846	0	1.138210868	2.134961161	1.437657897
AT1G13410	68.41702867	12.84502268	55.30766657	1.228493525	72.82840276	6.011838182
AT1G13420	45.11413805	13.70111519	236.2299825	47.75012906	118.4897615	56.04398054
AT1G13430	8.101485294	4.852391532	53.99023225	31.85071144	53.54364561	51.36633624
AT1G13440	24540.12893	28428.49731	26813.89118	22876.36616	28311.58116	27453.68247
AT1G13448	50.3209774	1.830858512	34.05033653	19.23380498	44.36408353	13.29369503
AT1G13450	2237.164647	4740.217989	1253.192208	6008.051146	1480.264054	6351.377501
AT1G13460	400.6404712	150.7843504	527.2528079	156.9828545	619.9416699	108.3704418
AT1G13470	13.50964648	0.164178492	3.650713652	0.052747172	6.145973269	9.60608888
AT1G13480	7.031942229	0.111167564	2.911448838	2.267323277	6.981584935	2.853382744
AT1G13485	1.39E-17	1.39E-17	1.39E-17	1.39E-17	1.39E-17	1.39E-17
AT1G13490	0	1.39E-17	0	1.39E-17	1.519427637	1.39E-17
AT1G13500	3.959825563	0.064160203	20.68217053	2.213289857	12.45806941	0.064520276
AT1G13510	24.25935436	3.021966979	47.84937209	1.200744886	46.50875714	5.681590858
AT1G13520	21.85868022	12.03969892	12.08102922	20.45605846	7.442459464	19.23501876
AT1G13530	24.33927847	4.505745693	30.33420749	6.784740144	34.01454945	3.1391293
AT1G13540	10.32670933	3.131662366	17.46776055	6.784759116	18.77997858	4.515674051
AT1G13550	4.226961433	16.36271607	6.229093787	15.95985466	0	22.12864414
AT1G13560	1759.397424	847.2752378	1955.047557	971.5722985	1940.722971	938.0683827
AT1G13570	419.6793634	106.2824405	317.0605359	91.00474949	322.3497178	50.67532948
AT1G13580	284.1668756	51.66704662	250.3110385	43.24674498	271.0848562	37.19141306
AT1G13590	24.91426005	8.847072768	67.61973675	4.616841291	60.38141245	10.25236926
AT1G13600	20.77225727	29.52751019	40.25834382	23.9189201	39.57583141	25.25705342
AT1G13605	0	2.777489984	0.804438675	0.030853251	0	1.508666768
AT1G13607	1.39E-17	1.39E-17	1.39E-17	1.39E-17	1.39E-17	1.39E-17
AT1G13608	3.649926733	1.35048675	0	0.012515459	2.072923351	0.036520474
AT1G13609	4.041479579	1.39E-17	9.169161167	1.39E-17	7.633686184	1.39E-17
AT1G13610	10.08006652	35.26817769	3.717709782	25.04466421	1.190266008	16.55233622
AT1G13620	2.728651797	1.39E-17	0	1.39E-17	7.244568835	1.39E-17
AT1G13630	175.3263628	483.2098761	115.9870868	341.3176781	138.6322426	219.6098329
AT1G13635	13.72469024	1.746409421	51.75787709	4.582237084	36.75698667	10.00157116
AT1G13640	2752.465922	3980.263538	1477.75502	5133.173561	1609.894313	5056.230491
AT1G13650	707.7349522	9.312057595	1735.087537	144.4809536	2014.382348	249.7971656
AT1G13660	1.471784249	1.39E-17	0.741336716	1.39E-17	0	1.39E-17
AT1G13670	369.4578882	4.570552263	254.0878964	5.70342948	237.0273255	7.331883533
AT1G13680	3.575752386	0.036327963	1.440384862	0.01251773	2.025654027	1.352652819
AT1G13690	689.8200496	5668.629942	628.1333451	5589.412118	633.0057712	6632.940045
AT1G13700	1174.885884	166.9077146	241.0511402	83.1310748	303.4736443	143.715565
AT1G13710	180.7153122	221.744873	219.2158584	241.1572443	285.7620864	143.9819395
AT1G13720	1.39E-17	1.39E-17	1.39E-17	1.39E-17	1.39E-17	1.39E-17
AT1G13730	339.1090632	294.1098665	785.2840015	143.4363883	757.9250831	296.2615281
AT1G13740	333.0247301	502.9325009	312.5310998	878.2455875	330.0235808	764.6501004
AT1G13750	115.5103087	26.53724736	56.82027017	21.6345375	33.05258538	19.39157991
AT1G13755	1.39E-17	1.39E-17	1.39E-17	1.39E-17	1.39E-17	1.39E-17
AT1G13760	1.39E-17	1.39E-17	1.39E-17	1.39E-17	1.39E-17	1.39E-17
AT1G13770	328.0909197	157.0354291	367.9396243	319.6587915	371.6394969	334.7704591
AT1G13780	165.4757852	169.9181895	150.1805101	135.4034154	151.1146279	118.7049003
AT1G13790	324.8828548	486.2419846	137.1736842	345.8807198	185.7330941	295.0895004
AT1G13800	88.79859591	69.3915111	57.58963734	50.09610811	53.97332507	54.90934645
AT1G13810	277.8823587	411.0317723	251.0777795	470.9663521	259.9812329	301.0317356
AT1G13820	2146.314956	1409.151267	1623.462962	1649.637587	1679.274579	1890.834837
AT1G13830	15.11934985	0.188236987	70.10558541	8.964858941	27.59933105	3.105266051
AT1G13840	1.39E-17	1.39E-17	1.39E-17	1.39E-17	1.39E-17	1.39E-17
AT1G13850	1.39E-17	1.39E-17	1.39E-17	1.39E-17	1.39E-17	1.39E-17
AT1G13860	385.3786384	99.27122696	383.0982934	146.7496466	386.8748966	152.5674819
AT1G13870	523.6877634	62.28320682	418.7254078	93.26490109	433.9967229	82.99661152
AT1G13880	998.4544628	5619.598862	811.710097	3636.051161	846.5548345	4045.691189
AT1G13890	0	31.00957557	0.768530189	23.92765549	0.697406364	28.18532377
AT1G13900	1184.126642	6111.809805	1059.032112	3035.380948	1218.246711	3709.333068
AT1G13910	57.05089466	118.3404952	113.0632556	144.456674	132.5575181	102.4028112
AT1G13920	65.57234457	31.14053592	69.77054851	37.53319083	76.97765246	32.66511662
AT1G13930	14117.39006	8065.512751	21381.2159	15232.29385	20152.04387	18296.8095
AT1G13940	913.8762443	597.2949694	1006.719755	608.64559	1059.470705	455.1105569
AT1G13950	127.6131025	116.5505329	230.7058114	73.98377166	194.8365316	60.98089055
AT1G13960	993.584696	1416.173384	788.1941833	871.5042305	779.2785023	870.0397109
AT1G13970	29.0687055	15.03523548	117.0124351	32.92519281	84.61099366	22.30167749
AT1G13980	1841.875241	972.7903243	1543.063718	891.9387861	1515.641396	707.0318983
AT1G13990	2438.192356	9251.052572	1698.560615	11827.22369	1736.113648	9336.06743
AT1G14000	1212.024599	1070.595842	1299.567154	1307.196564	1270.226375	1517.37862
AT1G14010	600.4724184	1413.256472	524.1974786	1059.191391	504.0187916	800.4522825
AT1G14020	341.3508693	518.6530467	424.116163	309.4876369	361.2004589	253.649247
AT1G14030	1460.584571	606.5068842	1498.320128	1205.916362	1575.324436	1379.460979
AT1G14040	215.0308193	619.4687504	226.0880571	635.9468685	187.1346081	459.568492
AT1G14048	1.39E-17	29.58412407	1.39E-17	37.49150764	1.39E-17	18.04292847
AT1G14060	294.6781593	833.8608441	243.4864457	837.3232204	237.761796	666.9992326
AT1G14070	61.28735411	4.468880238	102.4565454	6.767328533	101.2736984	1.717174053
AT1G14071	0	1.39E-17	0.804438675	1.39E-17	0	1.39E-17
AT1G14080	21.41584531	6.193354775	66.90314643	19.24512107	51.32933222	10.48681898
AT1G14090	284.9218438	1101.265268	200.9631374	792.9784307	239.8749443	587.0738491
AT1G14100	0.587393311	5.582276112	3.138098769	2.300786555	1.328263144	0.147440123
AT1G14110	1.39E-17	2.674383536	1.39E-17	0.022592988	1.39E-17	0.067060112
AT1G14120	279.7494963	308.6020185	796.7350773	74.06757041	597.6901282	207.4666647
AT1G14130	285.5170483	165.6199423	308.0055567	162.6991068	300.8995272	160.0983268
AT1G14140	437.1309267	316.3587484	346.6619965	268.5147666	325.802112	271.2645893
AT1G14150	1957.738202	785.3329946	1780.52609	1249.155334	1862.357374	1373.60277
AT1G14160	31.14001965	6.196596941	169.3676419	4.646649137	130.4130813	25.98251432
AT1G14170	291.8931374	81.08216683	242.7348105	36.48666388	223.1851219	59.31224281
AT1G14180	90.68169497	15.04371842	98.58439795	31.80381445	124.1754183	25.20300161
AT1G14182	2.039770525	0.065413846	3.880375063	1.138210868	1.275457461	1.437657897
AT1G14185	41.65028818	3.183118002	123.7520199	3.475221361	120.7463141	11.42826352
AT1G14190	54.28978532	6.285821168	113.9162705	17.0983778	81.78276583	35.054704
AT1G14200	365.8553758	936.0137011	344.4070529	906.7670449	327.9123142	1343.920398
AT1G14205	253.5142426	1241.971207	182.7676024	1273.060663	196.8592956	1179.664243
AT1G14210	489.4554289	208.5038436	424.8091444	208.2047728	422.9041666	204.5522118
AT1G14220	6.016512241	1.39E-17	32.68436312	1.39E-17	40.43222892	1.39E-17
AT1G14225	1.39E-17	1.39E-17	1.39E-17	1.39E-17	1.39E-17	1.39E-17
AT1G14230	508.2782631	867.5946024	494.6261414	581.3732222	466.5880169	388.5455287
AT1G14240	52.12568981	10.60590609	150.3047024	18.20671991	145.7030984	23.52679397
AT1G14250	311.1744749	9.314402189	690.4139618	121.7355893	792.6528434	221.6193039
AT1G14260	17.39429242	5.784187095	19.71497661	3.442018648	20.10337218	3.093642976
AT1G14270	1788.760226	1073.602781	1815.453355	1445.992119	1669.578996	1778.135947
AT1G14280	2577.174056	238.0394657	1435.263663	137.7441316	1815.872584	302.0901139
AT1G14290	1188.619787	520.0874367	466.4301048	183.2648308	533.054338	342.3728496
AT1G14300	479.7568671	1791.907615	331.4641217	1774.763644	335.5078482	1345.732959
AT1G14310	584.481492	192.446319	420.9957779	294.6526698	402.7556724	333.3031855
AT1G14315	1.429783242	1.39E-17	0	1.39E-17	1.419432368	1.39E-17
AT1G14320	20309.8553	22746.76592	16632.70747	27234.74611	17064.41351	25178.9967
AT1G14330	920.5775897	193.6856198	329.1097253	217.2686314	327.0816373	140.9829693
AT1G14340	202.4181267	131.7553436	232.1511847	158.1529269	220.4691123	195.496041
AT1G14345	1739.076784	428.726028	2325.26595	242.4078815	2755.518865	491.8262509
AT1G14350	309.1692193	62.16680753	446.1034856	71.66380208	468.7614383	60.84237301
AT1G14360	291.7444557	7435.352063	434.7788664	6950.057838	328.59964	6659.735895
AT1G14370	292.7714855	168.405539	157.715289	134.2583417	128.797141	102.4572229
AT1G14380	1499.733115	124.5741942	1241.857527	245.7704873	1451.903325	452.9843909
AT1G14390	22.91635015	7.737013035	34.92903393	28.35891843	33.29710443	20.7315704
AT1G14400	2983.408189	8844.439229	2656.779393	9835.182417	2561.243485	9242.65527
AT1G14410	444.0072003	420.2663014	482.498899	920.380573	465.2246048	1312.622173
AT1G14420	7.774260409	1.498035302	2.131717388	2.243797996	6.982596675	0.089901833
AT1G14430	92.91960344	7.51178875	57.54774119	3.501218207	84.60111533	15.88433849
AT1G14440	244.2652814	17.99259261	313.3254641	34.09718179	330.7656164	31.08124887
AT1G14450	1039.679877	2358.162792	831.4486362	1954.551242	743.1965809	2085.090552
AT1G14455	0.586872473	1.39E-17	3.974268106	1.39E-17	0.579766347	1.39E-17
AT1G14460	1040.268725	334.1305939	1045.394032	390.1796829	1157.930997	213.650241
AT1G14470	72.60276041	502.033696	59.86291832	163.9110455	77.68089994	142.6075722
AT1G14480	38.3693922	283.5624083	47.85694138	165.0053295	30.39087723	136.5793799
AT1G14490	4.659542755	25.21522577	18.3019206	27.31288173	17.42702309	28.16623089
AT1G14500	3.494156014	8.29096087	4.627279758	0.052724567	1.240715593	1.667995438
AT1G14510	1631.120705	1218.422016	1001.33909	1690.552102	1044.117568	1347.124967
AT1G14518	1.39E-17	8.973592895	1.39E-17	19.19416589	1.39E-17	1.825664981
AT1G14520	410.1355165	317.8077012	181.2033816	328.7589097	157.9047409	184.0233683
AT1G14530	274.4449855	455.5090994	205.5306493	529.0271729	223.9103759	583.8222045
AT1G14540	7.528242466	0.158208065	15.23582777	4.51302136	13.18610133	4.343381454
AT1G14549	1.39E-17	1.39E-17	1.39E-17	1.39E-17	1.39E-17	1.39E-17
AT1G14550	0	1.39E-17	4.065161966	1.39E-17	0	1.39E-17
AT1G14560	231.7209081	337.320596	282.2250215	473.2773137	277.3448966	567.4294653
AT1G14570	1885.855372	2886.133268	1609.06904	3476.721021	1580.820899	3205.386713
AT1G14580	697.3842275	86.19916153	974.8969622	341.2862266	936.0561366	479.7124734
AT1G14590	217.7958081	510.0227982	238.2179084	347.0477622	220.4542643	493.4420163
AT1G14600	71.23144796	0.089401679	69.80062969	2.243811471	54.67929363	1.501185828
AT1G14610	4024.384899	2411.543954	3574.728537	2849.870557	4230.936136	2833.39625
AT1G14620	304.3851297	847.2365123	323.9467992	1045.488741	289.7768211	711.4811315
AT1G14630	76.66104552	0.133257903	135.8892839	0.043531818	102.5814851	6.79170116
AT1G14640	210.0865292	650.3310952	245.0435466	447.1357894	244.7554718	376.6068409
AT1G14642	3.36959539	3.258793653	4.500003516	12.45694881	7.755537946	10.31808668
AT1G14650	2544.195491	9941.414706	2582.443413	10020.62414	2582.076116	8615.875862
AT1G14660	219.217293	31.17167111	225.3181136	27.35874756	199.6313867	48.68555736
AT1G14670	2229.354844	5986.20951	1890.519734	3925.008789	2029.455392	3512.295568
AT1G14680	44.12451674	211.1143227	26.47350236	155.8568155	26.24413285	67.06005417
AT1G14685	1074.625992	589.9435261	745.6937339	638.2233421	725.169836	501.0169765
AT1G14686	2.007752645	1.498035302	2.218405402	2.243797996	4.254590994	0.089901833
AT1G14687	28.16810482	2.96058365	15.88435433	4.490939194	8.108998564	0.144374927
AT1G14688	0	1.547244199	1.48370573	3.352403942	3.66752582	0.110247996
AT1G14690	1362.812156	403.7652142	1571.172978	626.7933541	1553.828338	367.7006005
AT1G14700	430.6834043	52.01417214	514.3422588	104.6119222	620.6288984	83.00022108
AT1G14710	1820.993834	608.9532679	1241.847056	409.5999268	1276.409154	388.4206346
AT1G14720	1319.672291	532.3526444	962.6743228	569.9877049	949.1392111	622.3775115
AT1G14730	90.54963418	124.3887724	230.7435068	195.6446418	192.7890249	161.5637723
AT1G14740	5175.231671	6054.439166	2523.925703	5888.601069	2907.87597	5241.58249
AT1G14750	33.49572107	43.10326342	40.26713672	82.98264049	24.83498134	54.93354623
AT1G14755	1.39E-17	1.39E-17	1.39E-17	1.39E-17	1.39E-17	1.39E-17
AT1G14760	13.75752701	1.39E-17	34.97829725	1.39E-17	32.65129033	1.39E-17
AT1G14770	210.1887385	338.2355672	171.4054249	261.6437441	179.5374555	80.4472825
AT1G14780	176.9385514	480.1757343	92.48758	293.550511	51.77065853	197.3935801
AT1G14790	399.9840457	320.9795894	454.4113582	436.8441178	517.9824553	373.4869873
AT1G14800	0	2.859482244	0	0.037726604	1.519427637	2.86486173
AT1G14810	1815.405616	4938.22884	1228.187641	4712.265937	1300.684081	5407.435561
AT1G14820	375.7016575	121.3329924	293.5581775	118.3502177	264.7724476	155.5066265
AT1G14830	1873.242587	4394.014835	1769.908191	3221.933118	1872.074285	3810.005256
AT1G14840	979.4702141	71.3300793	1185.003451	184.2610611	1345.872137	186.5607668
AT1G14850	1194.635621	3629.812899	1023.38492	4010.307749	1032.375848	4322.679841
AT1G14860	119.2427886	18.13710873	204.9006139	80.64989645	178.1992203	48.94983995
AT1G14870	661.2188595	214.4689602	634.2403279	277.5585848	486.6360978	195.7553614
AT1G14880	28.00644203	0.156731835	0.577268012	5.606448588	0.462182719	3.009840858
AT1G14890	911.2995853	862.1009511	496.809906	961.3530965	589.2833978	1170.610847
AT1G14900	490.044764	235.2457375	605.4092151	273.0626041	615.0279799	349.6010077
AT1G14910	1101.844672	2105.544809	781.3517987	3054.621716	773.0203327	2523.727327
AT1G14920	2115.110406	57.78183468	904.1875819	65.99506508	946.9884689	72.57648861
AT1G14930	1.471784249	1.39E-17	0.741336716	1.39E-17	0	1.39E-17
AT1G14940	1.39E-17	6.780138334	1.39E-17	0.043511427	1.39E-17	0.133980564
AT1G14950	1.39E-17	5.746522674	1.39E-17	0.056448661	1.39E-17	5.757749329
AT1G14960	26.31171892	23.78035918	101.2322738	16.00963399	32.4031831	42.62388736
AT1G14970	131.2617195	660.976325	115.2697902	646.2280098	125.4787066	816.4521382
AT1G14980	1802.755021	24779.36721	1718.345389	16440.54647	1471.9396	14198.28591
AT1G14990	214.3412278	93.24033884	201.7758537	119.4291473	198.9565447	90.51024699
AT1G15000	219.9675886	82.77295261	188.8744097	73.96579232	173.9615075	71.21605364
AT1G15002	16.0110643	16.16030419	18.21058069	6.907100435	16.60644824	16.19536422
AT1G15010	233.2036848	49.85450682	31.64832336	30.72731156	26.06327104	10.76030755
AT1G15015	0.668875413	1.39E-17	0.741377469	1.39E-17	0.662936901	1.39E-17
AT1G15020	487.3529352	223.237729	395.1945136	225.252774	469.4030758	173.5381255
AT1G15030	928.610194	139.1707353	794.2623025	149.0799307	866.6848845	247.2224996
AT1G15040	867.128888	26.63590382	131.7909261	27.30569354	125.9158725	23.80363465
AT1G15045	1.39E-17	1.39E-17	1.39E-17	1.39E-17	1.39E-17	1.39E-17
AT1G15050	24.44062141	17.97846709	28.89907884	18.26963569	15.09772248	44.03697172
AT1G15060	846.1621773	403.9151556	900.5048725	688.2866272	941.5906919	817.8310751
AT1G15080	52.17271785	102.2470228	97.88487836	74.04792159	115.2173033	251.3561064
AT1G15090	1.39E-17	5.590980682	1.39E-17	1.19322574	1.39E-17	1.635950104
AT1G15100	185.463912	536.7063701	660.9392322	510.8292771	533.9437443	502.4253207
AT1G15110	418.1719393	230.8464762	477.205995	378.8001816	421.5227006	291.9962271
AT1G15120	1493.439516	2599.086985	1378.445168	1989.819042	1386.697688	1922.147764
AT1G15125	1923.056298	254.2257743	89.28459855	194.5771324	89.14360118	210.5013086
AT1G15130	2084.145227	4085.180762	1653.04836	4380.054905	1849.181268	4816.149539
AT1G15140	1547.203156	1326.339187	1474.807978	1432.352926	1367.263838	1775.224476
AT1G15150	14.7308992	14.46137954	7.466631214	4.625928194	13.19228524	7.524811215
AT1G15160	7.449869759	55.80969894	34.39815208	29.62197395	15.85278286	21.03415839
AT1G15165	198.2031249	204.040603	248.8516843	208.1919707	237.818307	173.5025832
AT1G15170	257.0485559	205.5482289	192.6656633	199.1100028	148.241986	208.9732137
AT1G15175	329.8937256	85.15897935	105.2875141	18.31378628	133.6656693	35.75572928
AT1G15180	1220.564481	772.984062	775.2622945	531.3128239	826.4120117	351.4963784
AT1G15190	8.18643805	126.9875281	21.3346965	94.44897042	18.05759776	77.25234049
AT1G15200	2773.223841	6075.184293	2697.75909	7249.223191	2579.975695	5000.100248
AT1G15210	294.3788298	239.6988243	1129.816307	285.5782664	830.6781058	377.7315612
AT1G15215	134.7152752	45.8119953	143.3794198	54.55867665	135.8666999	25.47636391
AT1G15220	180.1753226	168.7261113	114.4425348	221.8463377	178.2308921	240.0033483
AT1G15230	564.111113	11218.89406	588.7074133	13402.90421	559.5120363	10312.66448
AT1G15240	2007.282776	1858.602388	2038.487788	2538.11892	2037.089281	2005.095672
AT1G15250	326.6827068	242.7149103	417.293708	410.6700337	350.7997305	379.3316722
AT1G15260	475.984117	118.4811141	858.0635092	137.6927073	964.5742448	208.7245309
AT1G15270	4342.150885	8723.109306	3172.631168	7986.478942	3326.713573	7594.823259
AT1G15280	3213.058317	4512.489301	3335.78909	5694.038434	3379.456273	5005.908091
AT1G15290	4764.382554	1373.40336	6036.612909	923.8397535	6636.261041	1104.075714
AT1G15300	66.86017098	410.8365749	126.7699923	260.5745865	109.5648386	278.7239287
AT1G15310	122.6810748	226.3483873	282.3208821	298.0533963	237.8508253	263.8164056
AT1G15320	0	48.42394578	1.588795306	21.68025544	0.662334429	22.43862231
AT1G15330	7.504593469	14.84596228	8.217709604	8.047966961	24.59490608	23.41356754
AT1G15340	7459.433174	26879.09421	8766.240823	27167.63946	10001.86734	26459.37215
AT1G15350	794.6268762	474.7043016	582.5887483	550.6343055	574.7218993	543.8689925
AT1G15360	2.993302609	1.498035302	0.70257976	2.243797996	0	0.089901833
AT1G15370	2009.492821	1784.474208	1420.134976	1387.994883	1467.786016	1490.862305
AT1G15380	441.831604	548.80086	635.0142106	1234.284857	642.7833388	763.2923802
AT1G15385	0	23.9105479	2.404218821	33.02302276	0.634886124	53.0675718
AT1G15390	893.0695452	863.4149518	700.9598393	805.4804796	610.7539122	705.5037599
AT1G15400	1969.650937	2086.218902	1541.527543	2116.08642	1673.747844	2236.196746
AT1G15405	1137.853054	2933.233314	372.3614757	929.5993555	197.3345826	3535.512763
AT1G15410	689.2382351	496.9675455	446.7710864	704.2081797	454.7580094	705.3431443
AT1G15415	35.09721124	123.2361375	24.26495627	20.59211262	11.57496909	19.66736862
AT1G15420	483.8727152	3264.64347	414.1850985	4236.674245	416.6647619	3587.742155
AT1G15430	305.2249312	728.9978438	219.2043554	663.3084897	185.0062359	988.2803592
AT1G15440	921.6336663	3742.16154	834.494326	4575.701637	786.9125768	3698.918796
AT1G15450	0	1.39E-17	0.804438675	1.39E-17	0	1.39E-17
AT1G15460	6.702928699	4.820740375	64.72757867	22.72895192	43.02013168	29.31589937
AT1G15470	268.7360086	91.89721417	321.679278	150.1481331	302.2893594	142.222866
AT1G15480	555.2858306	306.2676059	279.8377866	540.3387502	276.5152085	392.7804932
AT1G15490	267.3029257	83.07463471	351.2647686	181.9530669	361.2685642	126.0267768
AT1G15500	5267.158537	11918.23092	5480.514746	13666.8574	5244.596895	11976.78709
AT1G15510	476.8053393	480.6112667	546.2307821	612.0434488	533.1863768	478.7569727
AT1G15520	76.27190846	87.07133207	50.02611895	56.9276923	35.19303115	60.87344274
AT1G15530	1322.684988	1192.994229	530.9228359	571.2000214	549.6770305	1092.090198
AT1G15540	0	3.151757019	1.632700413	7.905375678	0	4.544070967
AT1G15550	57.20373705	181.7506378	68.30608971	102.4648131	55.4072779	171.8448931
AT1G15560	1.39E-17	1.39E-17	1.39E-17	1.39E-17	1.39E-17	1.39E-17
AT1G15570	197.6382111	16.26186157	141.0285919	10.30223967	172.6281925	19.14357705
AT1G15580	14.47121726	0.145072539	38.07569111	3.398678902	25.62153638	4.285165992
AT1G15590	1.39E-17	1.39E-17	1.39E-17	1.39E-17	1.39E-17	1.39E-17
AT1G15600	1.39E-17	1.39E-17	1.39E-17	1.39E-17	1.39E-17	1.39E-17
AT1G15610	1.39E-17	1.39E-17	1.39E-17	1.39E-17	1.39E-17	1.39E-17
AT1G15620	1.39E-17	1.39E-17	1.39E-17	1.39E-17	1.39E-17	1.39E-17
AT1G15630	0	2.674383536	4.573057298	0.022592988	7.162940894	0.067060112
AT1G15640	8.163082484	0.036327963	29.00720902	0.01251773	17.99310885	1.352652819
AT1G15650	1.39E-17	1.39E-17	1.39E-17	1.39E-17	1.39E-17	1.39E-17
AT1G15660	493.6302895	203.9791203	469.5927573	169.537822	423.5827334	169.0245076
AT1G15670	1641.211417	606.1118934	483.8580086	559.7336696	433.819319	415.1222583
AT1G15680	0	1.775598248	0	6.835647538	0.744193813	11.52131872
AT1G15690	33356.37761	21617.22854	23101.72678	25918.47052	27109.9315	27859.67533
AT1G15700	231.8114353	193.6024207	185.0417231	167.2484556	228.1202651	137.9768166
AT1G15710	267.2585646	189.3191443	430.1910725	167.2807792	430.624386	236.9966085
AT1G15720	123.6126751	155.3829497	113.0295362	150.2189205	92.81623413	238.3872639
AT1G15730	2510.078638	1335.221639	1853.329858	1473.308662	1969.7994	1843.380799
AT1G15740	2935.937734	1262.872328	2391.224356	1941.998092	2638.927043	2092.342929
AT1G15750	3242.435846	2692.389773	2935.209629	3122.892174	2787.97278	2350.432346
AT1G15757	1.39E-17	1.39E-17	1.39E-17	1.39E-17	1.39E-17	1.39E-17
AT1G15760	5.314481736	17.89427742	48.05569142	22.75815005	28.42077906	25.1383863
AT1G15770	1.39E-17	8.376350624	1.39E-17	1.206910242	1.39E-17	1.68956734
AT1G15772	0	1.740958901	3.10884086	7.90539604	2.840743683	5.913555076
AT1G15780	863.5784635	1348.524411	1096.269181	1552.935828	1062.238388	1767.845061
AT1G15790	59.21731779	34.2552254	94.12655396	62.53749462	81.81108001	56.28155093
AT1G15800	286.5936992	496.7433817	108.3496598	385.7130151	105.2092873	475.6933803
AT1G15810	689.0951017	301.7704405	682.7668612	414.0936015	688.4887346	369.0192518
AT1G15820	77457.95846	21923.51834	54180.81541	44783.38245	51040.0579	76000.27388
AT1G15825	232.0063609	454.8651202	122.8054275	77.48989473	117.0410508	272.6985838
AT1G15830	2105.235474	2906.437402	1214.519644	1093.402724	1164.038439	2147.278237
AT1G15840	2.146462658	36.46162536	2.33355563	5.800874147	0	19.33942781
AT1G15850	1.39E-17	2.859482244	1.39E-17	0.037726604	1.39E-17	2.86486173
AT1G15860	772.191944	2682.086679	707.0246174	2836.235076	773.786054	3181.607062
AT1G15870	18.11210989	93.28440114	18.94763102	101.2785518	19.4003531	131.7734941
AT1G15880	1090.677947	1443.281137	768.4548678	2426.643308	751.521745	2655.436613
AT1G15885	174.5567123	288.4098165	155.4876684	377.6769983	158.0483784	281.6797901
AT1G15890	236.0887267	238.0092766	163.8045534	237.7656332	161.4665679	176.5189366
AT1G15900	19.78100125	20.59634022	8.237163498	14.82125057	8.18124699	14.9251896
AT1G15910	909.0613928	628.1618775	799.5827309	419.8381157	822.9892845	386.951777
AT1G15920	349.7348202	5643.323115	383.863097	3217.414976	404.9319616	5481.477436
AT1G15930	5438.902566	20199.04054	5755.902653	13714.68698	5774.34698	13624.72859
AT1G15940	1362.799387	6881.188278	1572.678236	11020.63585	1698.771459	13141.32016
AT1G15950	2541.302064	14339.72921	3990.579899	8208.371694	3489.712862	10162.95948
AT1G15960	328.8075197	307.131794	365.6774707	120.6783777	330.0010389	163.170362
AT1G15970	365.1319944	1388.396283	392.2328869	1220.771194	334.8333106	1850.746055
AT1G15980	7915.439266	1875.136349	7061.514973	4650.81336	7878.029827	7075.664858
AT1G15990	0	56.45032926	4.558117733	44.46811914	7.885691577	159.4250755
AT1G16000	654.3883148	719.9544	389.1135469	616.6332718	340.9951625	538.0701634
AT1G16010	1128.915231	4619.013043	1361.042335	6147.987026	1239.713299	6895.190697
AT1G16020	422.9753014	179.155547	598.5857489	249.1738733	651.1265081	364.2958921
AT1G16022	13.92403694	188.1976406	11.29529897	451.702217	18.10346549	990.7620504
AT1G16025	0	10.79119012	0	59.16588646	0.744193813	103.1692954
AT1G16030	1353.563094	257443.3419	2744.015721	332144.7929	4594.524316	527802.0314
AT1G16040	284.8087734	1639.831583	313.3145706	2361.78701	315.4727728	2126.536864
AT1G16060	94.76111753	25.49665187	218.613047	68.22664206	166.4008219	73.9014734
AT1G16070	60.71461724	47.59265477	70.59066348	42.18615888	51.91101259	138.6954863
AT1G16080	2859.076508	4417.817858	3032.338166	4558.669973	2873.973812	4873.967998
AT1G16090	68.16635282	79.95962864	220.850211	122.8034113	233.1106436	68.3731127
AT1G16100	0	1.39E-17	0.804438675	1.39E-17	0	1.39E-17
AT1G16110	384.8749406	26.59698877	218.4000255	27.29379995	221.0705763	19.43232104
AT1G16120	8.839356956	12.06126668	39.68194276	13.70622612	21.43551283	29.2773704
AT1G16130	545.3518642	57.77811818	66.53917274	90.9405712	48.23993386	46.17035108
AT1G16140	3.956956046	13.62061973	16.76968842	49.88257324	17.45808061	15.10855055
AT1G16150	6.037910677	18.00564289	26.66290669	44.27121676	25.06421972	23.86027991
AT1G16160	2.539575799	3.257387855	22.15517586	20.25450545	18.81736339	1.810311088
AT1G16170	915.5903662	291.2818921	408.79068	262.8285535	431.1318878	293.4288785
AT1G16180	3160.723253	8485.120891	2994.384081	8436.993452	3007.794245	8270.535024
AT1G16190	400.0739038	338.7920383	378.5535387	491.4692048	341.0709534	533.3941361
AT1G16210	1847.412356	18920.32501	1738.045396	17771.60658	1819.374374	18051.07039
AT1G16220	94.8206945	21.02391994	144.1744659	45.49352958	141.4748771	54.61950888
AT1G16225	0	1.39E-17	5.655509806	1.39E-17	0	1.39E-17
AT1G16230	1.39E-17	0.087956421	1.39E-17	3.320492255	1.39E-17	0.088459638
AT1G16240	2140.75352	4423.584137	1483.097303	3797.565981	1594.680216	3273.662308
AT1G16250	722.0561953	481.8826204	454.3503498	392.5141818	483.1930606	333.5900307
AT1G16260	711.3854105	112.5410083	804.1553937	185.3819175	886.8419542	121.6486487
AT1G16270	1079.314286	799.8659455	1339.781176	686.0480605	1426.977934	786.9012821
AT1G16280	242.8698572	3104.940601	323.2040379	3846.454095	314.7965785	3183.204104
AT1G16290	1.39E-17	1.505524766	1.39E-17	0.030857185	1.39E-17	2.782341429
AT1G16300	152.9133196	105.2368786	163.9053009	193.3687009	110.1197998	176.3036302
AT1G16310	45.82352433	3.360827685	157.9007073	25.02990939	155.4316269	42.45324477
AT1G16320	703.6085902	1849.343459	1241.957157	1046.714808	1276.554375	1120.473796
AT1G16330	48.89930209	46.0784446	40.92422917	93.21864399	41.55339689	62.33182923
AT1G16340	270.2154546	156.9464033	257.9352356	292.3154752	219.0231004	197.194778
AT1G16350	3129.346512	4518.412022	2607.453794	5744.097689	2620.181417	5186.685116
AT1G16360	10.72223283	2.859482244	3.688847741	0.037726604	3.31805942	2.86486173
AT1G16370	54.56824782	26.2448918	43.9974692	10.30864109	27.56876282	12.04121636
AT1G16380	1.39E-17	1.39E-17	1.39E-17	1.39E-17	1.39E-17	1.39E-17
AT1G16390	663.0735242	55.93223094	161.4083528	20.57252325	174.5061893	42.96064836
AT1G16400	247.6741238	34.28017506	478.7660541	67.0869535	472.2445243	62.18173479
AT1G16410	2748.594521	56.65029204	5703.62303	200.3248442	5879.148213	818.4534283
AT1G16420	4.718774752	4.023862841	9.874910088	0.030849318	11.88892728	0.092882421
AT1G16430	129.0915539	623.7684866	164.657677	440.3138884	141.4091829	421.0072306
AT1G16440	10.23741301	14.78632191	38.85009504	14.78971937	28.44537235	11.97359207
AT1G16445	88.64958691	96.12750578	79.60545704	85.35574683	95.00316894	100.7589973
AT1G16450	1.39E-17	1.39E-17	1.39E-17	1.39E-17	1.39E-17	1.39E-17
AT1G16460	1788.763551	690.6168036	1694.804292	796.3911814	1753.501939	1001.647392
AT1G16470	1201.607526	763.1304366	1122.792924	1157.001961	1008.78085	1212.113367
AT1G16480	148.7432291	1117.578069	133.5030671	798.6773592	117.7937432	724.8156798
AT1G16489	13.220246	1.712452	19.06328903	6.767369904	9.567640511	4.478552504
AT1G16490	15.8463876	1.39E-17	47.95772184	1.39E-17	31.86859404	1.39E-17
AT1G16500	61.98402282	66.76917973	114.639554	122.8174524	92.90062106	94.88271007
AT1G16510	91.98990075	51.32440248	19.54140021	22.81342969	18.48039877	19.53169994
AT1G16515	1.161519756	1.39E-17	12.99096161	1.39E-17	14.03163553	1.39E-17
AT1G16520	269.4804516	427.3146905	263.2262851	375.4659012	271.085899	459.3616209
AT1G16530	11.59415715	21.7692828	77.61856275	4.648629889	49.93094819	11.93103992
AT1G16540	279.8635877	1423.789629	392.2507472	1552.902109	374.4268121	1061.230713
AT1G16550	189.1859758	394.8428351	172.9224067	453.9262462	204.5561058	412.0236631
AT1G16560	941.8591634	748.283837	880.7680043	964.745102	893.7182479	1010.61185
AT1G16570	530.6434124	410.9647509	477.9241945	393.6287476	456.8729759	284.7170121
AT1G16590	207.3416406	63.35698588	191.1346903	26.25520553	219.1080282	50.3692838
AT1G16600	1.39E-17	1.39E-17	1.39E-17	1.39E-17	1.39E-17	1.39E-17
AT1G16610	728.2033308	2166.1697	738.923761	2789.576044	667.6579534	3043.756315
AT1G16620	1.39E-17	1.39E-17	1.39E-17	1.39E-17	1.39E-17	1.39E-17
AT1G16630	188.5475619	1947.355124	145.5959633	2836.191988	166.3806387	2445.164895
AT1G16635	4.175056289	279.6356918	1.385687761	345.8741532	6.386929985	463.6637887
AT1G16640	20.3500065	111.86578	14.37203027	54.65222492	11.66909751	30.00488299
AT1G16650	226.2613224	446.6459861	183.5506479	612.0412488	178.82216	499.469409
AT1G16660	1.39E-17	50.4610512	1.39E-17	71.66554227	1.39E-17	74.04150468
AT1G16670	276.4711746	393.3213883	295.1311939	384.550039	237.7447883	403.1002478
AT1G16680	754.6511768	1425.483897	921.7536936	2298.065161	1028.305096	1970.939411
AT1G16690	113.8360498	34.21176757	113.0608181	47.78657522	77.52833272	56.19712116
AT1G16700	915.3264499	1262.636113	911.8953606	1086.508618	819.5011002	1243.326667
AT1G16705	3.352984155	7.405396506	4.482649156	10.18118189	9.19305161	3.22484357
AT1G16710	1295.788774	1627.812286	1418.666669	1754.27015	1517.097522	1178.309724
AT1G16720	12365.74559	2494.588667	11163.57139	5055.830974	11765.72448	7658.093581
AT1G16730	326.5431285	706.772224	735.2030293	791.8097733	735.7473065	652.1424276
AT1G16740	1746.247927	4265.374968	1336.694712	3202.586559	1356.161752	3491.429502
AT1G16750	130.4522281	79.88374012	175.259437	59.22108156	179.607818	102.0923292
AT1G16760	1.39E-17	5.948346646	1.39E-17	5.703416285	1.39E-17	5.961218377
AT1G16770	6.997609526	4.771899083	6.042664639	17.02555121	5.485619951	17.61932893
AT1G16780	723.9376462	357.7483855	839.0479727	306.0545658	981.8577794	294.9946856
AT1G16790	206.6497325	328.218666	200.2604223	314.0053745	200.3522003	281.6635396
AT1G16800	304.9659226	369.5647154	476.4635137	368.5896125	484.0148371	238.8110845
AT1G16810	3243.823962	5018.102791	2731.101251	5967.082331	3140.943842	5112.63002
AT1G16820	67.76432689	100.0331078	53.04923407	43.29176918	56.81181222	31.4450058
AT1G16825	337.9849707	146.2013897	267.7604374	72.89075999	255.0823614	122.9813242
AT1G16830	52.297887	29.52722091	60.68964352	29.56658013	60.3165487	19.46349229
AT1G16840	781.9785319	2288.68328	691.0891297	1826.003208	753.6713364	2168.034374
AT1G16850	32.06964468	650.7475047	31.82321209	845.3061708	37.46333375	1081.62937
AT1G16858	1863.493894	1184.270965	1620.442796	1094.457246	1719.520787	1070.003123
AT1G16860	1863.493894	1184.270965	1620.442796	1094.457246	1719.520787	1070.003123
AT1G16870	647.2516498	3455.367675	573.5154041	4472.172504	534.5202137	3775.94541
AT1G16880	6781.523461	1838.160853	7206.444372	4474.463156	7656.165234	6156.953735
AT1G16890	2387.838374	6872.171755	2045.284226	8525.711754	2243.020919	7883.736262
AT1G16900	310.5829722	1620.380655	425.6206398	1314.042609	429.2180491	1396.014878
AT1G16905	0.494416542	0.064160203	7.664017355	2.213289857	8.469727236	0.064520276
AT1G16910	7.484426995	1.39E-17	0	1.39E-17	0	1.39E-17
AT1G16916	428.1498586	235.0180903	264.6964721	172.9704027	241.8595129	210.455584
AT1G16920	485.9665033	848.3154577	439.2393923	399.3937794	397.2279422	462.527221
AT1G16930	56.42332198	10.70473454	81.94741686	23.91585047	86.71699854	42.55310866
AT1G16940	1.39E-17	1.39E-17	1.39E-17	1.39E-17	1.39E-17	1.39E-17
AT1G16950	1.39E-17	1.39E-17	1.39E-17	1.39E-17	1.39E-17	1.39E-17
AT1G16960	323.2551789	100.7008386	272.2908066	152.4076322	341.1543797	114.1953968
AT1G16970	212.0744162	105.152622	342.1457162	162.6489	437.6472662	127.5079044
AT1G16980	1.39E-17	0.035484326	1.39E-17	1.111532349	1.39E-17	0.035678839
AT1G17000	0.748775735	1.39E-17	0	1.39E-17	0	1.39E-17
AT1G17010	0	0.036327963	1.48370573	0.01251773	3.66752582	1.352652819
AT1G17020	138.8942778	387.2982294	152.4861848	412.9389669	145.5806716	213.6814487
AT1G17030	41.80150046	25.22350089	30.96539836	28.44540304	75.10724009	28.17580364
AT1G17040	247.7994108	60.62209	306.5296734	45.55847081	250.2486538	66.61424437
AT1G17050	1440.897612	446.8271812	2553.66369	676.9541387	2756.218619	1214.754788
AT1G17060	316.6196763	31.15863672	130.3690043	36.40865922	103.7983422	37.04647671
AT1G17070	1051.522702	1425.273599	769.9549966	1003.491186	949.2067873	1641.825797
AT1G17080	2236.359381	8764.48545	1800.23658	7728.229498	1876.203476	7292.528402
AT1G17090	15.12648036	26.18005832	44.06711441	10.30219743	47.27448876	9.146232624
AT1G17100	682.6265981	2001.925433	1596.306693	1992.078488	1399.950579	2021.3465
AT1G17110	1832.060379	1023.329227	1693.284554	1515.366247	1743.095838	1518.895818
AT1G17120	920.9835142	1015.572814	630.3552012	700.8456499	776.5455765	709.9589893
AT1G17130	1004.691012	2456.007575	937.6622239	3075.158977	990.1084448	4526.972092
AT1G17140	978.0908844	207.0681487	1181.986128	151.3819838	1188.436174	297.62536
AT1G17145	761.1215774	692.0798932	548.4480399	977.227704	535.1942038	758.8193489
AT1G17147	78.13162156	24.95423458	85.70590657	15.96376211	94.3160805	14.97586819
AT1G17150	1.528045194	2.771648575	0	1.157654693	0	0.091375998
AT1G17160	719.9505347	212.8258978	496.0981295	97.93738841	467.2276905	239.8749878
AT1G17170	1770.127657	996.3511654	904.9661799	533.6441629	963.6619898	847.6359883
AT1G17180	47.88930609	18.11202977	298.3596033	45.5063851	220.5444306	64.86780682
AT1G17190	325.1681093	52.07584882	710.9642476	91.03602714	576.1962478	144.8771368
AT1G17200	2254.588555	331.1264252	1310.088915	284.4358265	1682.758659	262.4114149
AT1G17210	3423.1991	5315.275825	3730.293951	5223.083879	3826.689813	6395.82005
AT1G17220	21785.75735	16436.47587	22139.79999	16821.6382	24945.98591	15826.7549
AT1G17230	537.8148462	304.7891512	283.6372537	456.1952625	277.9069852	472.6549174
AT1G17232	70.52819098	32.60459298	62.17245775	45.4546229	63.05507626	25.40027043
AT1G17235	4.254624628	1.505524766	3.816400048	0.030857185	1.241176954	2.782341429
AT1G17240	11.05934599	25.18901888	12.06873257	18.26525443	20.24622547	33.90854051
AT1G17250	62.38126954	33.54793465	21.84260241	18.22506751	34.58799719	6.300973885
AT1G17255	94.18710988	73.63952981	114.5716103	47.80605426	104.6730803	31.40215272
AT1G17260	22.20283352	44.38318877	36.45422519	53.4362573	34.69236436	32.80279066
AT1G17270	141.027117	172.9473854	132.7357158	172.9157347	133.7866753	123.1855226
AT1G17275	0	25.06928978	0	15.98357431	0.744193813	23.68725749
AT1G17277	1.39E-17	1.505524766	1.39E-17	0.030857185	1.39E-17	2.782341429
AT1G17280	1001.865985	1901.402148	1053.754142	1781.624853	1082.336642	2145.753595
AT1G17285	1.152029089	13.10394133	26.17054944	0.078643692	8.895633265	14.52117115
AT1G17290	5028.446329	7549.206906	4117.175963	7115.021516	4112.996757	6994.631063
AT1G17300	4.030282128	1.82410204	7.572592292	12.49747836	10.52545732	17.44039596
AT1G17310	0	21.7022907	0.804438675	2.381438872	0	11.89680285
AT1G17330	451.0954466	350.4008528	357.2830766	273.0884704	335.50882	368.9481127
AT1G17340	1335.023013	1958.637029	971.7725111	878.3576048	1015.025119	1025.6596
AT1G17345	51.00750571	7.458333039	2.824687039	4.616848587	4.591278429	11.63476964
AT1G17350	264.0006033	200.7509832	226.8377912	104.7227556	153.7773989	102.4604709
AT1G17360	835.5624805	1426.339239	1430.840255	637.1675285	1639.221003	664.1194699
AT1G17370	2051.18598	8859.264957	2793.382537	10739.62684	2824.802643	10164.37359
AT1G17380	88.4286459	477.0907838	27.93156202	198.029027	17.08214882	198.8314389
AT1G17390	1.39E-17	1.39E-17	1.39E-17	1.39E-17	1.39E-17	1.39E-17
AT1G17400	6.258290417	7.515571612	9.208518369	9.110733157	3.308195072	10.33349286
AT1G17410	221.4264813	404.7665807	187.3921304	229.8526626	117.7048953	179.579349
AT1G17420	269.4585633	3036.22483	239.6616691	973.9402077	334.9617222	1056.888436
AT1G17430	141.17337	14.73930919	87.16569702	9.157947302	86.56727816	14.77152578
AT1G17440	505.3968591	1425.224639	617.5346791	1083.107548	680.9239588	1324.832196
AT1G17450	765.8853655	1703.262233	764.6954356	2051.189406	816.7812607	1314.642618
AT1G17455	278.7346775	232.2197502	179.7398482	280.9921456	150.3208297	241.6196251
AT1G17460	115.1428289	291.3157356	135.8118158	311.7228521	122.6929508	284.5936152
AT1G17470	1832.042436	3986.033409	1861.726956	4310.626853	1776.368903	3161.056366
AT1G17480	69.72795291	19.25328179	81.1508421	17.09441363	95.73520508	20.73052799
AT1G17490	309.2419472	456.7802731	324.674021	356.1238325	366.8123819	373.5201482
AT1G17495	1.39E-17	1.39E-17	1.39E-17	1.39E-17	1.39E-17	1.39E-17
AT1G17500	1071.758347	305.9769998	901.238487	252.5853847	914.5021546	238.699831
AT1G17510	203.9086395	212.866901	183.5807314	250.2346197	153.1404893	114.4141391
AT1G17520	555.7901023	391.9758654	503.7288675	509.678142	441.5950942	551.2040717
AT1G17530	962.1273959	4489.974122	882.2930635	3159.342238	818.8047525	2440.920931
AT1G17540	0.546224954	16.11762254	4.675040549	10.2766741	2.756946725	10.49446473
AT1G17545	1.39E-17	2.859482244	1.39E-17	0.037726604	1.39E-17	2.86486173
AT1G17550	1168.616263	2176.512961	1949.014762	2832.802642	2043.418387	2938.566282
AT1G17560	83.87223572	13.3877778	63.68811361	8.042666973	53.97136152	21.93562115
AT1G17570	1.39E-17	1.39E-17	1.39E-17	1.39E-17	1.39E-17	1.39E-17
AT1G17580	1728.775767	900.1781539	1332.894068	592.7626986	1469.206505	512.9414877
AT1G17590	50.06999854	66.94192867	113.1236963	222.9374041	101.9705816	236.8787667
AT1G17600	49.63999851	49.22312278	31.76877684	191.093638	41.58190921	229.3765506
AT1G17610	62.22419369	59.2498405	39.35815122	55.78767723	48.49585794	82.84017559
AT1G17615	0.668875413	6.018199563	0.741377469	3.486044292	0.662936901	11.54569787
AT1G17620	1549.689318	9265.163119	558.2320044	2945.530527	449.0795642	3619.056704
AT1G17630	75.33928017	517.0863289	97.15037163	259.4459453	76.2080773	226.9903518
AT1G17640	300.3161759	479.1238946	207.0424202	521.0635689	214.8687313	545.33685
AT1G17650	957.9997	1712.215542	688.7917364	1865.800952	726.585123	2170.924042
AT1G17660	1.39E-17	1.39E-17	1.39E-17	1.39E-17	1.39E-17	1.39E-17
AT1G17665	88.90891898	1009.850515	43.90369678	992.0654271	38.66791287	1015.13559
AT1G17670	0	1.39E-17	0.804438675	1.39E-17	0	1.39E-17
AT1G17680	1087.052819	1880.657339	1046.900538	1919.25275	1217.569707	1619.832427
AT1G17690	740.7555634	3810.025185	783.6878845	3218.497622	719.6714546	3063.192947
AT1G17700	36.86883319	8.640253122	56.92605053	3.468594594	56.89007312	4.560761038
AT1G17710	91.45040471	27.48628724	5.088074753	2.385103814	16.40499436	11.97380656
AT1G17720	2713.183982	2538.618359	2443.585814	2557.499037	2639.630723	2520.758
AT1G17730	624.8643292	721.6482226	593.2328013	699.7149364	637.1926708	1103.81583
AT1G17744	10.45216794	20.84227849	12.95262836	4.67049984	7.507601324	49.70479524
AT1G17745	679.2346139	937.6478961	1057.64536	1517.658889	777.8986621	1920.338003
AT1G17750	31.91087333	23.93662653	76.71346397	23.97225993	68.69183326	70.58059797
AT1G17760	517.9758546	764.3785306	627.4058404	841.8534072	646.9248816	555.9139192
AT1G17770	1.39E-17	1.438479754	1.39E-17	0.022596403	1.39E-17	1.441192094
AT1G17780	611.661112	1416.42034	475.6159791	1198.008437	518.5980541	1524.837057
AT1G17790	379.1091203	352.0604122	350.4611347	387.9817557	373.012399	574.7784603
AT1G17800	1.39E-17	1.39E-17	1.39E-17	1.39E-17	1.39E-17	1.39E-17
AT1G17810	7.704854931	17.48695728	6.812468576	4.644420322	5.464249462	13.30114613
AT1G17820	507.498906	845.8920764	595.5260906	971.6051964	671.9117511	1422.419473
AT1G17830	119.3202243	39.98172247	137.307927	25.11013172	142.1463746	59.00644746
AT1G17840	2654.459224	870.9125487	2885.88635	896.5030967	3545.243605	988.4115992
AT1G17850	833.6406948	309.3248777	795.8074883	620.0102012	765.4321975	681.5087459
AT1G17860	449.4229118	190.9388293	1118.368651	278.7217645	938.8524117	294.8217846
AT1G17870	207.179117	25195.09313	381.6364749	21423.56302	413.3357367	29433.41233
AT1G17880	3471.420104	8000.097213	3338.060042	7144.599196	3260.867104	6415.263046
AT1G17890	772.904466	570.6839794	739.6730642	463.070611	677.3603725	557.1978873
AT1G17900	1.39E-17	1.39E-17	1.39E-17	1.39E-17	1.39E-17	1.39E-17
AT1G17910	0	1.39E-17	0	1.39E-17	0.744193813	1.39E-17
AT1G17920	127.824302	31.19170009	98.57077572	49.99786513	100.4768856	29.80554954
AT1G17930	284.8153463	205.7355127	311.041759	389.0112715	303.6746449	249.0822105
AT1G17940	433.6491721	397.8535123	307.9408368	539.2321746	341.7791328	446.1167088
AT1G17950	5.325994122	10.7315278	42.05315189	42.02448017	17.22951881	36.92992697
AT1G17960	36.11718396	141.9795639	96.55077674	233.0919469	50.51491634	52.28281091
AT1G17970	879.166202	449.6426338	534.7649048	541.5513332	559.453275	691.9103718
AT1G17980	1834.314734	702.4900269	944.4027876	943.136969	1243.147789	1109.825345
AT1G17990	1.39E-17	0.087956421	1.39E-17	3.320492255	1.39E-17	0.088459638
AT1G18000	0	1.39E-17	0.804438675	1.39E-17	0	1.39E-17
AT1G18010	0.748775735	1.39E-17	0	1.39E-17	0	1.39E-17
AT1G18020	14.30705219	1.39E-17	5.225060108	1.39E-17	1.864492548	1.39E-17
AT1G18030	569.8450847	406.7959713	358.7582429	634.7942974	389.5944181	572.0073859
AT1G18040	115.7902555	251.3611211	163.9013276	250.2937959	151.1522734	228.2982044
AT1G18050	1.428759186	304.4449891	0.71997819	165.0395054	0.636070165	278.5510056
AT1G18060	3711.593569	2024.20973	3709.810932	2665.554363	3479.271377	2470.342084
AT1G18070	4206.575341	15947.0906	4564.054735	15258.48881	4707.960849	16216.45128
AT1G18075	8.843599495	0.036327963	34.30398185	0.01251773	24.27578586	1.352652819
AT1G18080	6184.588475	8678.900704	6654.926624	10770.34315	5916.452452	10290.32496
AT1G18090	129.7304656	131.6413538	209.4471361	171.7403882	180.2684583	99.50491874
AT1G18100	14.41467504	41.29421061	67.79280384	28.48421707	32.49886803	32.67110295
AT1G18120	1.39E-17	1.39E-17	1.39E-17	1.39E-17	1.39E-17	1.39E-17
AT1G18130	0.748775735	1.39E-17	0	1.39E-17	0	1.39E-17
AT1G18140	17.9363809	4.413463823	63.21914419	0.056452223	29.00800849	7.083466438
AT1G18150	1466.092087	1185.511263	1922.424268	689.4829684	2188.326899	727.7688371
AT1G18160	2594.530264	1821.595695	2196.269258	2141.091343	2114.706611	1889.48645
AT1G18170	946.7941219	810.27488	823.8760139	745.2088739	720.3219584	937.9869767
AT1G18180	104.066687	72.4923184	90.25330192	63.74644768	81.04559751	82.92980366
AT1G18190	830.8278555	873.8331596	808.6964076	1052.315248	850.0536267	699.6396473
AT1G18191	1.39E-17	0.036327963	1.39E-17	0.01251773	1.39E-17	1.352652819
AT1G18200	165.4776976	25.13587631	169.953742	19.38443709	129.5601807	26.63378901
AT1G18210	886.8714763	303.1145388	563.6172196	262.8369931	469.2656261	321.5488822
AT1G18220	1.39E-17	1.39E-17	1.39E-17	1.39E-17	1.39E-17	1.39E-17
AT1G18230	1.39E-17	1.39E-17	1.39E-17	1.39E-17	1.39E-17	1.39E-17
AT1G18240	1.39E-17	1.39E-17	1.39E-17	1.39E-17	1.39E-17	1.39E-17
AT1G18250	129.8649798	81.17457629	137.3396657	52.38158804	101.1272653	60.84099026
AT1G18260	3576.234469	26790.31275	2386.640226	22883.17875	2898.933984	23548.93648
AT1G18265	114.9820429	18.05790416	255.7024777	39.79706269	296.2041135	44.28832249
AT1G18270	5664.681213	470.4361347	2625.578234	774.7507753	3108.257233	914.1659608
AT1G18280	2.186976577	4.510325822	1.526062685	5.679808321	0	4.520251643
AT1G18290	12.49420902	10.74309084	15.17076296	36.39339069	15.253566	50.03597501
AT1G18300	295.4570624	393.2145309	200.9827524	262.8611887	182.9369685	376.3739609
AT1G18310	0	16.46942731	3.799936867	23.89394168	6.47284847	28.04517698
AT1G18320	12.48595769	48.82232993	20.59390132	51.19454611	10.9742534	44.54941752
AT1G18330	145.0422373	238.2332984	249.605206	361.7531246	301.0403289	320.0994133
AT1G18335	284.1253688	79.6760915	282.944644	73.92155232	313.4078044	32.93345388
AT1G18340	203.8334469	42.82035598	216.9663863	34.15895075	210.0635825	35.640231
AT1G18350	7.062288001	8.506587139	6.086237159	4.560563346	2.615856771	0.194500034
AT1G18360	422.2363205	366.8439615	790.585489	522.1721336	717.6640744	477.1775592
AT1G18370	271.6529903	32.5421553	207.8136351	43.16684211	216.2734501	18.07538352
AT1G18382	16.81473777	11.88505125	15.18174895	17.00802577	9.569211662	7.64455908
AT1G18390	492.2624486	171.7369216	430.8908415	293.4816244	386.126736	250.44574
AT1G18400	383.1416832	138.6231069	77.18318315	79.67383229	92.68319359	55.12656045
AT1G18410	14.0114089	20.50487028	14.46421709	13.67768794	6.764264079	10.57561327
AT1G18415	143.0832305	59.3201219	154.7562623	75.09760353	152.5219769	90.28714821
AT1G18420	36.91668326	65.01524527	56.99347828	46.69478917	35.95687766	63.69908306
AT1G18430	0	1.39E-17	4.862698072	1.39E-17	0	1.39E-17
AT1G18440	349.8199154	347.5481126	314.060046	415.2424963	284.9024195	376.4500991
AT1G18450	1637.299975	1668.991132	1365.534474	937.502478	1384.603642	1098.208777
AT1G18460	1704.926501	4225.279105	1796.458693	2291.334438	2135.610916	2605.323771
[truncated: 31,604 more rows]
[truncated: 1 more columns]
